# Supplementary material for: Identification of prognostic markers for hepatocellular carcinoma based on the epithelial-mesenchymal transition-related gene BIRC5
Source: BMC Cancer. 2021 Jun 10;21:687. doi: 10.1186/s12885-021-08390-7 (PMC8194133; doi:10.1186/s12885-021-08390-7)
Supplement: Supplementary file 1 — Additional file 1. [file 12885_2021_8390_MOESM1_ESM.xls]

Gene	logFC	AveExpr	t	P.Value	adj.P.Val	B	Regulation
CYP3A4	-2.572988083	4.772882045	-7.11980543	6.49187E-12	6.98827E-11	16.17610842	down
HPD	-2.312404491	7.323458349	-7.792582006	8.10167E-14	1.20861E-12	20.48042208	down
CYP2E1	-2.243787046	5.708244717	-6.561909911	1.98818E-10	1.62309E-09	12.82620762	down
ADH1C	-2.130604167	6.371877927	-7.854611484	5.33599E-14	8.20168E-13	20.89106564	down
ADH4	-2.109368783	6.122661829	-7.203525839	3.81896E-12	4.26776E-11	16.69639392	down
TAT	-1.971380214	5.450944168	-6.979009835	1.56888E-11	1.57073E-10	15.31130028	down
ADH1B	-1.962617596	6.583883579	-8.668337578	1.83196E-16	4.18938E-15	26.47906464	down
AQP9	-1.864159881	5.712317037	-7.727006661	1.25678E-13	1.79901E-12	20.04876871	down
HSD11B1	-1.83964279	5.626756881	-6.199988146	1.63982E-09	1.13583E-08	10.76637413	down
CFHR4	-1.824522911	2.855425784	-11.67879177	1.02304E-26	7.21206E-25	49.82656664	down
SLC10A1	-1.797381723	4.551499166	-7.231987293	3.18552E-12	3.61154E-11	16.87428637	down
PCK1	-1.77581655	5.240788109	-7.30694951	1.97103E-12	2.31439E-11	17.34527267	down
CYP8B1	-1.699793247	4.46411639	-6.271268485	1.0899E-09	7.78877E-09	11.16477644	down
UGT1A4	-1.680399214	3.072220048	-7.449539438	7.83469E-13	9.81403E-12	18.25086662	down
CYP1A2	-1.6636211	1.976703381	-6.745909681	6.5765E-11	5.89234E-10	13.9081069	down
AOX1	-1.654301434	5.944209199	-8.294084839	2.60322E-15	4.96094E-14	23.86369593	down
AKR7A3	-1.646953003	4.316373894	-8.897577757	3.47979E-17	9.05034E-16	28.11727237	down
SAA1	-1.579303107	7.112685913	-4.390962818	1.50982E-05	4.73765E-05	1.943048167	down
CYP2C8	-1.57468655	5.393902529	-6.581900926	1.76492E-10	1.45476E-09	12.94263671	down
SLC25A47	-1.526036718	3.954037587	-5.661241205	3.20368E-08	1.71155E-07	7.874474312	down
C4BPA	-1.513051934	7.953025761	-7.899700333	3.93358E-14	6.22994E-13	21.19097132	down
HPR	-1.510174466	6.571185879	-7.293598038	2.14752E-12	2.50281E-11	17.26112659	down
EEF1A2	-1.486397373	3.317767138	-5.131964399	4.83727E-07	2.05223E-06	5.246615788	down
HP	-1.476917742	9.262296821	-6.236731587	1.32903E-09	9.36212E-09	10.97129043	down
LINC01485	-1.436539473	3.901465807	-7.080771642	8.30148E-12	8.72097E-11	15.93506643	down
CLDN2	-1.426851424	3.064184004	-6.455559073	3.73004E-10	2.88793E-09	12.21143683	down
C7	-1.407527773	2.460860207	-6.996528021	1.40671E-11	1.4205E-10	15.41820116	down
SLC13A5	-1.399782116	4.070031767	-7.750836727	1.07174E-13	1.55431E-12	20.20533712	down
SAA2	-1.392826695	4.11704142	-4.484552126	1.00125E-05	3.2619E-05	2.335298849	down
CHI3L1	-1.392439155	4.965112901	-4.407803294	1.40298E-05	4.43206E-05	2.01308628	down
FMO3	-1.387868056	5.769958479	-7.269279002	2.50987E-12	2.89097E-11	17.10814673	down
C6	-1.380281012	4.840277605	-7.786347868	8.4479E-14	1.25428E-12	20.43927624	down
APOA5	-1.379802746	5.886860145	-6.973897347	1.61958E-11	1.61459E-10	15.28014022	down
HGFAC	-1.35661777	3.156094076	-5.498327039	7.55359E-08	3.72848E-07	7.042578043	down
SLC22A1	-1.356019799	4.403478909	-4.755611453	2.93001E-06	1.06154E-05	3.512549861	down
CYP2C9	-1.347345154	5.739606525	-5.869111422	1.04279E-08	6.12225E-08	8.964972796	down
F9	-1.341450888	5.01276147	-6.081011583	3.21752E-09	2.09709E-08	10.10948175	down
SLC27A5	-1.331825446	4.782813038	-7.267846477	2.533E-12	2.91582E-11	17.099147	down
UGT1A1	-1.330591107	3.068959599	-7.208017945	3.71131E-12	4.15987E-11	16.72443673	down
MT1X	-1.287221667	4.71834876	-5.589873864	4.67595E-08	2.41154E-07	7.507563628	down
CYP2A6	-1.278689953	5.416053877	-3.54201466	0.000452627	0.001045664	-1.271292571	down
G6PC	-1.277614686	6.247927079	-6.212265314	1.52879E-09	1.06355E-08	10.83473623	down
SERPINC1	-1.271233018	9.712097782	-5.513412826	6.98257E-08	3.47129E-07	7.118761241	down
GLYAT	-1.252304418	3.314642454	-5.696910935	2.6483E-08	1.43736E-07	8.059300392	down
MBL2	-1.248066612	3.671139833	-6.936148524	2.04725E-11	2.00785E-10	15.0505948	down
C8A	-1.242758378	5.786942989	-7.616508047	2.61892E-13	3.56645E-12	19.32719647	down
HSD17B6	-1.236224945	6.603954378	-6.016284971	4.6235E-09	2.89772E-08	9.756404655	down
CYP1A1	-1.224476838	1.846585021	-5.310369938	1.98311E-07	9.00621E-07	6.108105501	down
CFHR3	-1.224288913	3.557366138	-5.841149202	1.21494E-08	7.03815E-08	8.81640739	down
CES2	-1.219517311	6.088635737	-8.077450376	1.16922E-14	1.99983E-13	22.38469038	down
TTC36	-1.217508675	2.328150258	-6.043850206	3.96345E-09	2.52626E-08	9.906398523	down
LINC01554	-1.212679169	2.344949428	-4.783843459	2.56945E-06	9.40459E-06	3.638649929	down
ACSM5	-1.208987934	3.606427985	-6.801824433	4.67824E-11	4.31512E-10	14.24140728	down
PON1	-1.207105851	5.803384957	-5.884738397	9.57214E-09	5.64988E-08	9.048251958	down
GYS2	-1.204993043	2.854744258	-6.763730472	5.90132E-11	5.33309E-10	14.01410693	down
LINC00844	-1.20242311	2.630646312	-4.945442591	1.19737E-06	4.68749E-06	4.372932712	down
HAO1	-1.194892038	5.979764228	-7.13008732	6.08377E-12	6.58677E-11	16.2397643	down
PDK4	-1.166297458	4.09770189	-6.952539593	1.8494E-11	1.83104E-10	15.15015194	down
GLYATL1	-1.153265967	3.241539425	-7.648577712	2.11787E-13	2.92231E-12	19.53586268	down
HPX	-1.147990327	8.487721216	-6.214397339	1.51027E-09	1.05125E-08	10.84661878	down
OTC	-1.14527269	5.046988164	-5.523123058	6.63748E-08	3.31644E-07	7.16789008	down
UGT2B15	-1.144614294	5.817974654	-4.783582972	2.57257E-06	9.41102E-06	3.637483465	down
ASPDH	-1.143828444	3.837023512	-6.5657086	1.94372E-10	1.58818E-09	12.84831037	down
MASP2	-1.141526561	4.79361576	-6.371860961	6.08759E-10	4.55707E-09	11.73312963	down
SLC13A3	-1.129962685	2.10992601	-5.53908869	6.10583E-08	3.07704E-07	7.248824809	down
SAA2-SAA4	-1.128863381	3.03346767	-4.26772104	2.56549E-05	7.66132E-05	1.437796598	down
CYP4F2	-1.126587476	4.142504139	-6.149721888	2.18268E-09	1.46596E-08	10.48760399	down
TTPA	-1.120941628	3.828849488	-7.368304674	1.32722E-12	1.59539E-11	17.73339143	down
IGFBP1	-1.120914931	7.505302035	-4.987181062	9.79832E-07	3.91515E-06	4.566019108	down
ACSM2A	-1.112249529	3.899530693	-6.884324873	2.81993E-11	2.70207E-10	14.73698739	down
HJV	-1.096625362	5.742244808	-5.761360697	1.87309E-08	1.04474E-07	8.395677014	down
CTH	-1.092833862	3.752615431	-6.117772228	2.61537E-09	1.73298E-08	10.31135755	down
CPS1	-1.090816079	5.752369515	-3.969022075	8.81123E-05	0.000234566	0.267108593	down
CDO1	-1.087190282	5.709938951	-6.515042714	2.62592E-10	2.08649E-09	12.55432565	down
CFHR5	-1.076440617	4.472208543	-4.421819021	1.31962E-05	4.1899E-05	2.071558667	down
LDHD	-1.075987853	4.645140347	-8.974321358	1.98398E-17	5.33767E-16	28.67164184	down
ABCB4	-1.071396632	3.435375623	-7.13449028	5.91684E-12	6.41715E-11	16.26704407	down
AC008549.1	-1.069037174	2.49530092	-5.837356293	1.24033E-08	7.1631E-08	8.796299981	down
UGT2B10	-1.068611191	5.464876765	-4.77239319	2.71021E-06	9.8664E-06	3.58742795	down
SDS	-1.065945334	4.913114563	-3.245578836	0.001288928	0.002712984	-2.243613212	down
ETNPPL	-1.048828387	3.522713621	-5.650944231	3.38409E-08	1.8028E-07	7.821298024	down
SEC14L2	-1.048404136	3.913236822	-6.560769456	2.00172E-10	1.63201E-09	12.81957379	down
SPARCL1	-1.039664769	4.147893106	-5.718836293	2.35475E-08	1.28623E-07	8.17338377	down
CYP4A11	-1.037667687	5.328513931	-5.199385881	3.46322E-07	1.50364E-06	5.569237007	down
RTP3	-1.024537582	3.537016555	-5.198273739	3.48246E-07	1.5106E-06	5.563886121	down
HRG	-1.023939774	7.288178402	-3.612195672	0.000349504	0.000824177	-1.02953277	down
CYP4A22	-1.02181385	3.599726191	-6.015906915	4.63326E-09	2.90247E-08	9.75435134	down
LINC01018	-1.021416584	2.45122797	-5.055045854	7.05226E-07	2.90327E-06	4.882953841	down
AFM	-1.009405992	5.114724852	-5.04550986	7.38737E-07	3.02926E-06	4.838197291	down
NAT2	-1.006361629	1.777193159	-6.83481864	3.82287E-11	3.58253E-10	14.43906096	down
APCS	-1.003956386	8.804843037	-4.441107242	1.21263E-05	3.88042E-05	2.152297667	down
INSIG1	-1.000748829	6.429427699	-6.154772101	2.12103E-09	1.42916E-08	10.51553001	down
PLG	-1.00024133	6.866894478	-5.549573038	5.7795E-08	2.92358E-07	7.302079129	down
TTK	1.003392064	0.960361054	17.1569518	6.04655E-48	1.38274E-45	98.33864587	up
UHRF1	1.004100061	0.978539595	15.07468227	1.15121E-39	1.57573E-37	79.40687255	up
CEP55	1.008224366	0.997249246	14.8037518	1.33692E-38	1.75314E-36	76.9723568	up
CLIC1	1.010803958	6.292388694	10.43603744	2.68896E-22	1.34822E-20	39.74879862	up
BUB1	1.014412542	1.100948537	17.08093832	1.21826E-47	2.75239E-45	97.64293056	up
FANCI	1.019961676	1.283698719	18.80729831	1.46168E-54	6.09099E-52	113.4694672	up
LINC01419	1.024283041	1.399551435	5.018134719	8.43722E-07	3.4179E-06	4.710117904	up
PCNA	1.026842018	5.347001571	14.17695326	3.74822E-36	4.20878E-34	71.37758042	up
NCAPD2	1.030646476	2.290722266	13.46678886	2.06409E-33	2.05882E-31	65.11433556	up
GTSE1	1.036400285	1.022283859	16.40468901	6.13044E-45	1.10537E-42	91.46474151	up
C12orf75	1.04202615	1.808681165	7.472942466	6.72592E-13	8.53923E-12	18.40070298	up
ASPM	1.043068636	1.317749587	14.57161268	1.08493E-37	1.35631E-35	74.8938285	up
AC026401.3	1.044062591	1.848826354	15.89320018	6.65669E-43	1.06689E-40	86.80976876	up
NUDT1	1.049689924	2.350274594	14.2831727	1.44794E-36	1.64556E-34	72.32166034	up
PLP2	1.050801194	4.344041475	7.170254616	4.71785E-12	5.2225E-11	16.48909188	up
CLGN	1.05545268	1.753719378	7.886619142	4.29793E-14	6.74998E-13	21.10384076	up
C19orf48	1.055789726	3.844153268	12.69667784	1.73463E-30	1.51999E-28	58.4341907	up
DEPDC1B	1.055793002	1.053045029	14.65684003	5.0341E-38	6.37835E-36	75.65610176	up
CDCA3	1.058284234	1.111581331	19.64120454	6.6672E-58	4.31115E-55	121.1087384	up
WDR34	1.058751907	3.83135639	13.119108	4.38329E-32	4.13043E-30	62.0826346	up
CTAG2	1.063229576	0.970500692	5.759527375	1.89171E-08	1.0545E-07	8.386065546	up
NRSN2	1.065818105	1.912538169	8.14359145	7.41129E-15	1.3074E-13	22.83346678	up
HMMR	1.066383794	1.504419215	14.88352065	6.50064E-39	8.64539E-37	77.68820833	up
TMSB10	1.067017405	9.283196094	7.232148945	3.18223E-12	3.61E-11	16.87529821	up
ALYREF	1.071290659	4.568902598	15.45029935	3.79128E-41	5.59796E-39	82.79589535	up
KIF11	1.072262683	1.303065933	17.48477675	2.94119E-49	7.55524E-47	101.3411809	up
JPT1	1.074796761	3.630687568	13.00434064	1.19531E-31	1.10416E-29	61.08745288	up
PHGDH	1.084259688	3.117303703	7.240615112	3.01482E-12	3.43253E-11	16.92831419	up
DTYMK	1.085064635	3.394779239	17.85271031	9.8533E-51	2.8426E-48	104.7140913	up
KCTD17	1.090328227	1.962547268	9.169717652	4.68474E-18	1.37478E-16	30.09622539	up
SKA3	1.092538928	1.125678904	19.62138409	8.00312E-58	5.00248E-55	120.9273846	up
EZH2	1.092901673	1.738185162	18.29233023	1.69949E-52	5.69087E-50	108.7463016	up
NT5DC2	1.093468778	2.218260928	9.361589227	1.1157E-18	3.57025E-17	31.51298512	up
CENPU	1.093963477	1.864544562	14.55238445	1.28997E-37	1.59142E-35	74.72198926	up
BUB1B	1.094218497	1.112649123	17.0402897	1.77171E-47	3.95513E-45	97.27098013	up
RACGAP1	1.096570652	1.947102496	15.26997941	1.95535E-40	2.82051E-38	81.16706729	up
OIP5	1.099361115	1.307690129	18.51314692	2.2109E-53	8.29175E-51	110.771795	up
NCAPH	1.102735287	1.309925565	15.95496707	3.78319E-43	6.16891E-41	87.37088155	up
SSX1	1.103191028	1.34501448	5.309349013	1.99339E-07	9.0421E-07	6.103104578	up
TRIP13	1.10331634	1.168561193	16.02913128	1.91882E-43	3.18423E-41	88.04500973	up
ECT2	1.106207713	1.548532383	13.94587602	2.94978E-35	3.1251E-33	69.32999146	up
HMGA1	1.109536387	4.798473182	9.306249956	1.69056E-18	5.29239E-17	31.10258029	up
CDKN2C	1.109752541	2.385838335	12.67669429	2.06224E-30	1.79866E-28	58.26261617	up
TEDC2	1.116442982	1.277198394	18.8786079	7.56699E-55	3.29991E-52	114.1232965	up
DLGAP5	1.122837306	1.232175994	16.71307822	3.60262E-46	7.03711E-44	94.27938407	up
GINS2	1.126102794	1.659463183	18.24890526	2.53811E-52	8.20597E-50	108.3479666	up
CDC25C	1.126148429	1.182441275	20.3621892	8.77198E-61	1.02808E-57	127.6953277	up
CDC25B	1.127360413	3.459701847	12.799414	7.11729E-31	6.32528E-29	59.31775454	up
ANLN	1.132334366	1.345101981	14.12794868	5.80955E-36	6.40827E-34	70.94262331	up
CENPF	1.1363177	1.407649649	14.37898487	6.1308E-37	7.1853E-35	73.17471772	up
AC099850.3	1.140376062	1.239304735	14.0389041	1.28688E-35	1.403E-33	70.15326604	up
SPC25	1.143219489	1.318570983	20.5456832	1.62736E-61	2.16486E-58	129.3679169	up
AURKA	1.148043553	2.613183548	13.32398658	7.26219E-33	7.1674E-31	63.86615046	up
SLC1A5	1.150258883	2.435940503	8.419141841	1.08122E-15	2.19426E-14	24.72927048	up
PRR11	1.152949676	1.161982069	19.6479007	6.26828E-58	4.19796E-55	121.1700042	up
CCNE1	1.159566079	1.259287064	11.21583976	4.81347E-25	3.03913E-23	46.01106537	up
SPP1	1.160209499	5.431156943	3.359203511	0.0008706	0.00190008	-1.880303006	up
TRNP1	1.161901007	2.517750904	6.619784006	1.40728E-10	1.18657E-09	13.16402031	up
GAL3ST1	1.169886929	1.75176024	7.281684904	2.31808E-12	2.68989E-11	17.18614004	up
CDKN2A	1.177905741	1.848983545	10.89673646	6.57371E-24	3.84019E-22	43.42219554	up
MCM4	1.189294137	2.765463476	14.18821566	3.38893E-36	3.82826E-34	71.47759749	up
DTL	1.198324577	1.505237952	16.50456845	2.4496E-45	4.63988E-43	92.37574923	up
KIF18B	1.207023287	1.084539421	19.29803465	1.57737E-56	8.21637E-54	117.9670808	up
PBK	1.209129913	1.638001272	14.66081714	4.8568E-38	6.19556E-36	75.69169713	up
H2AFZ	1.212482303	5.246408677	17.66410422	5.62064E-50	1.52751E-47	102.9847968	up
NDC80	1.224186836	1.486041027	19.21124189	3.51281E-56	1.68903E-53	117.1719922	up
MCM3	1.2258457	4.113943414	14.46649178	2.79337E-37	3.33639E-35	73.95501602	up
RFC4	1.226816991	2.471438396	19.89457357	6.46461E-59	5.27063E-56	123.4258026	up
MCM5	1.230521071	2.980858083	18.14832828	6.42612E-52	1.97545E-49	107.4253922	up
KPNA2	1.239580602	4.04805149	15.94403135	4.18134E-43	6.75935E-41	87.27151549	up
NUF2	1.251107127	1.345518878	17.48162906	3.02786E-49	7.67277E-47	101.3123372	up
HMGB2	1.252812886	3.843223098	15.19556186	3.8443E-40	5.37972E-38	80.49585132	up
FEN1	1.254489777	3.479850145	18.31846635	1.33499E-52	4.5516E-50	108.986047	up
UPK3A	1.25708406	1.461957962	6.151551078	2.16015E-09	1.45291E-08	10.4977167	up
RECQL4	1.260911273	2.277017448	15.19153866	3.98733E-40	5.49782E-38	80.45958086	up
MCM6	1.262479532	2.872697005	16.49622597	2.64472E-45	4.95939E-43	92.29963448	up
CENPA	1.262604262	1.19816333	19.9625094	3.45934E-59	3.08902E-56	124.0466653	up
SPHK1	1.276609444	1.584788251	8.598026913	3.03293E-16	6.75457E-15	25.98203795	up
SFN	1.276680161	3.27574307	5.731682484	2.19777E-08	1.20858E-07	8.24039352	up
RMI2	1.277742079	1.583438723	18.13064338	7.56633E-52	2.28845E-49	107.2631752	up
SKA1	1.278481846	1.269559513	19.49557925	2.55165E-57	1.44995E-54	119.7759952	up
NCAPG	1.282843187	1.384698295	19.69422882	4.09055E-58	2.95023E-55	121.5938364	up
RNASEH2A	1.282960879	3.227163939	18.6636061	5.50931E-54	2.24588E-51	112.1517683	up
NRM	1.284444735	2.636629934	14.70448825	3.27567E-38	4.20721E-36	76.08269489	up
CDC45	1.287111646	1.471005831	21.01757347	2.15534E-63	3.42637E-60	133.6609781	up
CA9	1.288647936	1.1440342	6.921814035	2.23724E-11	2.1839E-10	14.96367366	up
UBE2S	1.290948513	2.48031043	17.43965827	4.45971E-49	1.11505E-46	100.9277643	up
MCM7	1.293344954	4.103076302	17.51518478	2.22162E-49	5.86759E-47	101.6198346	up
MELK	1.296089627	1.502782298	18.26036379	2.28321E-52	7.51137E-50	108.453075	up
MDK	1.298170603	5.338281066	7.042364585	1.05638E-11	1.08779E-10	15.6988543	up
PCLAF	1.300243364	1.584498039	20.53891042	1.73171E-61	2.16486E-58	129.306212	up
PRC1	1.30062415	1.878111079	16.82181576	1.32466E-46	2.72967E-44	95.27300708	up
HJURP	1.301084832	1.436101489	19.21609548	3.35898E-56	1.65757E-53	117.2164597	up
GINS1	1.312080871	1.472713242	19.53766345	1.7312E-57	1.01448E-54	120.1612133	up
KIF20A	1.322117478	1.613644928	16.87311972	8.26058E-47	1.78049E-44	95.74200456	up
SPAG5	1.325607455	2.398917816	18.20055979	3.96677E-52	1.26076E-49	107.904499	up
NEK2	1.325854548	1.625816336	17.32833585	1.24526E-48	2.99374E-46	99.90795437	up
PKM	1.33356972	3.607087424	9.093808997	8.22523E-18	2.3299E-16	29.54058224	up
G6PD	1.334480625	2.976812101	9.951307161	1.22358E-20	4.99881E-19	35.97255888	up
VEGFB	1.33456545	4.244608654	8.938090137	2.58758E-17	6.86313E-16	28.40955372	up
MKI67	1.346197349	1.55621546	18.34310867	1.06324E-52	3.76186E-50	109.2120895	up
GPC3	1.363700942	6.322365669	4.514686957	8.75914E-06	2.88464E-05	2.463163295	up
TACC3	1.36989978	2.179552645	18.96862646	3.29627E-55	1.47171E-52	114.9485525	up
CDC6	1.370788495	1.604946675	19.68811136	4.3277E-58	3.00567E-55	121.5378752	up
CKS2	1.37333978	4.579065389	15.7934155	1.65738E-42	2.58993E-40	85.9039435	up
SPC24	1.40185693	2.074955742	18.57058859	1.30068E-53	4.97761E-51	111.2986563	up
UBE2T	1.418199932	2.941040705	16.79508556	1.6941E-46	3.41589E-44	95.02869942	up
KIF4A	1.423463334	1.545748856	19.72717938	3.01968E-58	2.265E-55	121.895239	up
TCF19	1.42692971	2.303869396	16.73137173	3.04463E-46	6.07371E-44	94.44650667	up
CDCA8	1.430330163	1.880407888	18.63169992	7.39712E-54	2.88981E-51	111.8591487	up
H2AFX	1.432421624	3.881048712	18.65870815	5.76423E-54	2.29981E-51	112.1068486	up
CD24	1.441423405	4.160827139	6.198381733	1.65492E-09	1.14387E-08	10.75743722	up
CDKN3	1.441554335	2.225270751	16.1242966	8.02538E-44	1.35578E-41	88.91063612	up
PLK1	1.449579879	1.531019116	20.16610671	5.317E-60	5.24759E-57	125.906188	up
PAFAH1B3	1.456731096	3.231324848	12.53838564	6.81089E-30	5.75306E-28	57.07777552	up
FOXM1	1.469101057	1.858598828	16.6932051	4.32518E-46	8.36141E-44	94.09784956	up
TROAP	1.473669196	1.494286036	21.79074782	1.85872E-66	5.80913E-63	140.6650499	up
STMN1	1.48745866	3.428246044	17.8372305	1.13673E-50	3.22968E-48	104.57214	up
H19	1.493976734	4.18780322	4.676422509	4.22068E-06	1.4852E-05	3.162336803	up
DUSP9	1.495850394	2.078103401	8.586025196	3.30465E-16	7.29045E-15	25.89745646	up
LMNB1	1.50087884	2.614106675	17.96549678	3.47752E-51	1.01891E-48	105.7484383	up
CDCA5	1.503138206	1.836609275	23.94017455	7.17387E-75	1.34524E-70	159.8880535	up
CENPW	1.520082032	2.758053506	17.33010852	1.22507E-48	2.98344E-46	99.92419081	up
CDK1	1.533946918	1.97702403	19.59883621	9.85137E-58	5.95912E-55	120.7210595	up
CCNA2	1.543075716	2.03496652	17.7260857	3.17178E-50	8.87719E-48	103.5530313	up
KIF2C	1.55703639	1.609607139	21.45874547	3.82774E-65	7.97531E-62	137.6624185	up
NUSAP1	1.562527143	2.836853113	18.36711007	8.51831E-53	3.07183E-50	109.432252	up
AURKB	1.572767108	1.899146673	19.1787801	4.73943E-56	2.22184E-53	116.8745705	up
CCNB2	1.576488355	1.927023639	21.01569814	2.19264E-63	3.42637E-60	133.6439425	up
CDT1	1.587659187	1.9398906	21.51679087	2.25435E-65	5.28421E-62	138.1879377	up
ASF1B	1.595424398	2.025190194	20.18649672	4.40813E-60	4.59229E-57	126.0923177	up
RRM2	1.596905456	2.452674191	20.12852361	7.51183E-60	7.04309E-57	125.5630631	up
TYMS	1.628105412	2.845372178	19.43853598	4.31734E-57	2.31311E-54	119.253764	up
PEG10	1.662869413	2.452028231	6.1612033	2.04499E-09	1.38489E-08	10.55111892	up
MCM2	1.665142833	2.628842902	19.47278145	3.14844E-57	1.73646E-54	119.5672929	up
TK1	1.668904918	3.913954428	18.33464415	1.1497E-52	3.99244E-50	109.134445	up
ZWINT	1.673545153	2.714591378	22.41364588	6.51327E-69	3.05342E-65	146.2764134	up
KIFC1	1.687533881	2.147591209	20.58743395	1.10948E-61	1.60038E-58	129.7482439	up
CENPM	1.72399385	1.95228729	23.31202252	1.97916E-72	1.85566E-68	154.3128046	up
CCNB1	1.755625937	2.883877499	20.27387396	1.97457E-60	2.17806E-57	126.8897242	up
TPX2	1.83913549	2.814588199	21.24700958	2.64514E-64	4.96017E-61	135.7435326	up
TOP2A	1.85247527	2.498683028	18.49850291	2.53109E-53	9.30646E-51	110.6374752	up
E2F1	1.869886952	2.753984554	19.82028573	1.28106E-58	1.00093E-55	122.7466831	up
PTTG1	1.912403067	2.792830217	21.54748482	1.70405E-65	4.5649E-62	138.4657346	up
UBE2C	2.090441149	3.097139234	19.03660009	1.76013E-55	8.05022E-53	115.5716147	up
CDC20	2.20495173	2.77210861	22.57594033	1.50037E-69	9.37834E-66	147.7333622	up
AFP	2.326108808	2.997113806	7.247402904	2.88688E-12	3.29688E-11	16.97085278	up
MYBL2	2.360930123	2.499506263	21.80317807	1.65994E-66	5.80913E-63	140.7773162	up
