# Supplementary material for: Identification of prognostic markers for hepatocellular carcinoma based on the epithelial-mesenchymal transition-related gene BIRC5
Source: BMC Cancer. 2021 Jun 10;21:687. doi: 10.1186/s12885-021-08390-7 (PMC8194133; doi:10.1186/s12885-021-08390-7)
Supplement: Supplementary file 2 — Additional file 2. [file 12885_2021_8390_MOESM2_ESM.xlsx]

## Sheet: enrichGO.hs
ONTOLOGY	ID	Description	GeneRatio	BgRatio	pvalue	p.adjust	qvalue	geneID	Count
BP	GO:0140014	mitotic nuclear division	41/225	264/18670	1.11856e-33	2.98656e-30	2.43964e-30	CDCA5/CDC20/ZWINT/MYBL2/PTTG1/CDT1/KIF2C/TPX2/KIFC1/CDC25C/CCNB1/PLK1/KIF4A/NCAPG/CDC6/KIF18B/NDC80/AURKB/UBE2C/TACC3/CDCA8/NUSAP1/MKI67/SPAG5/KIF11/NUF2/UBE2S/NEK2/TTK/BUB1/BUB1B/PRC1/DLGAP5/TRIP13/NCAPH/RACGAP1/CENPF/ANLN/NCAPD2/AURKA/SPHK1	41
BP	GO:0007059	chromosome segregation	43/225	321/18670	1.56399e-32	2.08793e-29	1.70557e-29	CDCA5/CDC20/ZWINT/PTTG1/CDT1/KIF2C/KIFC1/SPC25/CCNB1/PLK1/KIF4A/NCAPG/CDC6/SKA3/SKA1/KIF18B/HJURP/NDC80/AURKB/TACC3/CDCA8/OIP5/TOP2A/NUSAP1/MKI67/FEN1/SPAG5/RMI2/NUF2/CENPW/NEK2/TTK/BUB1/BUB1B/PRC1/DLGAP5/TRIP13/NCAPH/RACGAP1/CENPF/ECT2/NCAPD2/CCNE1	43
BP	GO:0000280	nuclear division	46/225	407/18670	1.82752e-31	1.62649e-28	1.32864e-28	CDCA5/CDC20/ZWINT/MYBL2/PTTG1/CDT1/KIF2C/TPX2/KIFC1/CDC25C/CCNB1/PLK1/KIF4A/NCAPG/CDC6/KIF18B/NDC80/AURKB/UBE2C/TACC3/CDCA8/TOP2A/NUSAP1/MKI67/SPAG5/KIF11/NUF2/UBE2S/NEK2/TTK/BUB1/BUB1B/PRC1/DLGAP5/TRIP13/NCAPH/CKS2/RACGAP1/ASPM/CENPF/ANLN/NCAPD2/AURKA/CDC25B/CCNE1/SPHK1	46
BP	GO:0000819	sister chromatid segregation	34/225	189/18670	3.22286e-30	2.15126e-27	1.75731e-27	CDCA5/CDC20/ZWINT/PTTG1/CDT1/KIF2C/KIFC1/CCNB1/PLK1/KIF4A/NCAPG/CDC6/KIF18B/NDC80/AURKB/TACC3/CDCA8/TOP2A/NUSAP1/FEN1/SPAG5/RMI2/NUF2/NEK2/TTK/BUB1/BUB1B/PRC1/DLGAP5/TRIP13/NCAPH/RACGAP1/CENPF/NCAPD2	34
BP	GO:0048285	organelle fission	46/225	449/18670	1.44386e-29	7.71021e-27	6.29827e-27	CDCA5/CDC20/ZWINT/MYBL2/PTTG1/CDT1/KIF2C/TPX2/KIFC1/CDC25C/CCNB1/PLK1/KIF4A/NCAPG/CDC6/KIF18B/NDC80/AURKB/UBE2C/TACC3/CDCA8/TOP2A/NUSAP1/MKI67/SPAG5/KIF11/NUF2/UBE2S/NEK2/TTK/BUB1/BUB1B/PRC1/DLGAP5/TRIP13/NCAPH/CKS2/RACGAP1/ASPM/CENPF/ANLN/NCAPD2/AURKA/CDC25B/CCNE1/SPHK1	46
BP	GO:0000070	mitotic sister chromatid segregation	31/225	151/18670	1.7697e-29	7.87515e-27	6.433e-27	CDCA5/CDC20/ZWINT/PTTG1/CDT1/KIF2C/KIFC1/CCNB1/PLK1/KIF4A/NCAPG/CDC6/KIF18B/NDC80/AURKB/TACC3/CDCA8/NUSAP1/SPAG5/NUF2/NEK2/TTK/BUB1/BUB1B/PRC1/DLGAP5/TRIP13/NCAPH/RACGAP1/CENPF/NCAPD2	31
BP	GO:0098813	nuclear chromosome segregation	36/225	262/18670	1.15209e-27	4.39441e-25	3.58968e-25	CDCA5/CDC20/ZWINT/PTTG1/CDT1/KIF2C/KIFC1/CCNB1/PLK1/KIF4A/NCAPG/CDC6/KIF18B/NDC80/AURKB/TACC3/CDCA8/TOP2A/NUSAP1/FEN1/SPAG5/RMI2/NUF2/NEK2/TTK/BUB1/BUB1B/PRC1/DLGAP5/TRIP13/NCAPH/RACGAP1/CENPF/ECT2/NCAPD2/CCNE1	36
BP	GO:0051983	regulation of chromosome segregation	24/225	103/18670	1.96363e-24	6.5536e-22	5.35346e-22	CDCA5/CDC20/PTTG1/CDT1/KIF2C/CCNB1/PLK1/CDC6/NDC80/AURKB/TACC3/MKI67/FEN1/SPAG5/RMI2/NEK2/TTK/BUB1/BUB1B/DLGAP5/TRIP13/RACGAP1/CENPF/ECT2	24
BP	GO:0007088	regulation of mitotic nuclear division	25/225	164/18670	1.40417e-20	4.1657e-18	3.40285e-18	CDCA5/CDC20/PTTG1/CDT1/CDC25C/CCNB1/PLK1/CDC6/NDC80/AURKB/UBE2C/TACC3/NUSAP1/MKI67/KIF11/NEK2/TTK/BUB1/BUB1B/DLGAP5/TRIP13/CENPF/ANLN/AURKA/SPHK1	25
BP	GO:0051783	regulation of nuclear division	25/225	188/18670	4.30151e-19	1.1485e-16	9.38181e-17	CDCA5/CDC20/PTTG1/CDT1/CDC25C/CCNB1/PLK1/CDC6/NDC80/AURKB/UBE2C/TACC3/NUSAP1/MKI67/KIF11/NEK2/TTK/BUB1/BUB1B/DLGAP5/TRIP13/CENPF/ANLN/AURKA/SPHK1	25
BP	GO:0033045	regulation of sister chromatid segregation	18/225	80/18670	2.6587e-18	6.45339e-16	5.27161e-16	CDCA5/CDC20/PTTG1/CDT1/CCNB1/PLK1/CDC6/NDC80/AURKB/TACC3/FEN1/RMI2/TTK/BUB1/BUB1B/DLGAP5/TRIP13/CENPF	18
BP	GO:1902850	microtubule cytoskeleton organization involved in mitosis	21/225	131/18670	6.38133e-18	1.3184e-15	1.07696e-15	CDC20/MYBL2/TPX2/KIFC1/SPC25/CCNB1/PLK1/CENPA/KIF4A/NDC80/AURKB/TACC3/NUSAP1/STMN1/KIF11/NUF2/NEK2/TTK/PRC1/RACGAP1/AURKA	21
BP	GO:1901990	regulation of mitotic cell cycle phase transition	34/225	444/18670	6.41916e-18	1.3184e-15	1.07696e-15	CDCA5/CDC20/CDT1/TPX2/CDC45/CDC25C/CCNB1/PLK1/E2F1/CDC6/CDK1/NDC80/AURKB/UBE2C/EZH2/NEK2/TTK/BUB1/BUB1B/DLGAP5/DTL/GTSE1/TRIP13/HMMR/CENPF/PCNA/ANLN/AURKA/CDC25B/CDKN2C/CCNE1/CDKN2A/SFN/CYP1A1	34
BP	GO:0051304	chromosome separation	18/225	90/18670	2.5516e-17	4.86627e-15	3.97513e-15	CDC20/PTTG1/CDT1/CCNB1/PLK1/CDC6/NDC80/AURKB/TACC3/TOP2A/TTK/BUB1/BUB1B/DLGAP5/TRIP13/NCAPH/CENPF/NCAPD2	18
BP	GO:0007052	mitotic spindle organization	19/225	106/18670	2.85511e-17	5.0821e-15	4.15144e-15	CDC20/MYBL2/TPX2/KIFC1/SPC25/CCNB1/PLK1/KIF4A/NDC80/AURKB/TACC3/STMN1/KIF11/NUF2/NEK2/TTK/PRC1/RACGAP1/AURKA	19
BP	GO:0071103	DNA conformation change	29/225	327/18670	4.26838e-17	7.12286e-15	5.81848e-15	CDCA5/CENPM/CDC45/CCNB1/ASF1B/CENPA/RFC4/NCAPG/CDK1/GINS1/MCM2/HJURP/OIP5/TOP2A/NUSAP1/GINS2/MCM5/MCM7/CENPW/MCM6/NCAPH/HMGB2/RECQL4/CENPU/MCM3/MCM4/NCAPD2/CDKN2A/HMGA1	29
BP	GO:1901987	regulation of cell cycle phase transition	34/225	480/18670	6.95924e-17	1.09301e-14	8.92852e-15	CDCA5/CDC20/CDT1/TPX2/CDC45/CDC25C/CCNB1/PLK1/E2F1/CDC6/CDK1/NDC80/AURKB/UBE2C/EZH2/NEK2/TTK/BUB1/BUB1B/DLGAP5/DTL/GTSE1/TRIP13/HMMR/CENPF/PCNA/ANLN/AURKA/CDC25B/CDKN2C/CCNE1/CDKN2A/SFN/CYP1A1	34
BP	GO:0007051	spindle organization	22/225	170/18670	1.13636e-16	1.68559e-14	1.37692e-14	CDC20/MYBL2/TPX2/KIFC1/SPC25/CCNB1/PLK1/KIF4A/NDC80/AURKB/TACC3/SPAG5/STMN1/KIF11/NUF2/CENPW/NEK2/TTK/PRC1/RACGAP1/ASPM/AURKA	22
BP	GO:0010965	regulation of mitotic sister chromatid separation	15/225	57/18670	1.4483e-16	2.03524e-14	1.66253e-14	CDC20/PTTG1/CDT1/CCNB1/PLK1/CDC6/NDC80/AURKB/TACC3/TTK/BUB1/BUB1B/DLGAP5/TRIP13/CENPF	15
BP	GO:0090068	positive regulation of cell cycle process	27/225	298/18670	3.25159e-16	4.3015e-14	3.51378e-14	CDCA5/CDT1/CDC45/CDC25C/CCNB1/E2F1/CDC6/CDK1/NDC80/AURKB/UBE2C/NUSAP1/FEN1/EZH2/SPAG5/DLGAP5/DTL/GTSE1/RACGAP1/PCNA/ECT2/AURKA/CDC25B/CCNE1/SPHK1/SFN/CYP1A1	27
BP	GO:0051306	mitotic sister chromatid separation	15/225	60/18670	3.3832e-16	4.3015e-14	3.51378e-14	CDC20/PTTG1/CDT1/CCNB1/PLK1/CDC6/NDC80/AURKB/TACC3/TTK/BUB1/BUB1B/DLGAP5/TRIP13/CENPF	15
BP	GO:0071466	cellular response to xenobiotic stimulus	22/225	180/18670	3.90582e-16	4.74025e-14	3.87218e-14	E2F1/CCNA2/MCM7/PCNA/AKR7A3/CES2/UGT1A4/PCK1/FMO3/PHGDH/UGT1A1/CYP3A4/NAT2/CYP1A2/CYP2C8/CYP2E1/CDO1/CYP2C9/GLYAT/CYP1A1/UGT2B15/CYP2A6	22
BP	GO:1905818	regulation of chromosome separation	15/225	62/18670	5.79396e-16	6.72603e-14	5.49432e-14	CDC20/PTTG1/CDT1/CCNB1/PLK1/CDC6/NDC80/AURKB/TACC3/TTK/BUB1/BUB1B/DLGAP5/TRIP13/CENPF	15
BP	GO:0007093	mitotic cell cycle checkpoint	21/225	165/18670	8.17173e-16	9.09105e-14	7.42624e-14	CDC20/ZWINT/CDT1/CDC25C/CCNB1/PLK1/E2F1/CDC6/CDK1/NDC80/AURKB/TOP2A/TTK/BUB1/BUB1B/GTSE1/TRIP13/CENPF/PCNA/AURKA/SFN	21
BP	GO:0000075	cell cycle checkpoint	23/225	216/18670	1.73564e-15	1.85367e-13	1.51421e-13	CDC20/ZWINT/CDT1/CDC45/CDC25C/CCNB1/PLK1/E2F1/CDC6/CDK1/NDC80/AURKB/TOP2A/TTK/BUB1/BUB1B/DTL/GTSE1/TRIP13/CENPF/PCNA/AURKA/SFN	23
BP	GO:0007091	metaphase/anaphase transition of mitotic cell cycle	14/225	54/18670	1.92437e-15	1.97618e-13	1.61429e-13	CDC20/CDT1/CCNB1/PLK1/CDC6/NDC80/AURKB/TACC3/TTK/BUB1/BUB1B/DLGAP5/TRIP13/CENPF	14
BP	GO:0033047	regulation of mitotic sister chromatid segregation	15/225	68/18670	2.59194e-15	2.56314e-13	2.09376e-13	CDC20/PTTG1/CDT1/CCNB1/PLK1/CDC6/NDC80/AURKB/TACC3/TTK/BUB1/BUB1B/DLGAP5/TRIP13/CENPF	15
BP	GO:0044843	cell cycle G1/S phase transition	26/225	298/18670	2.96363e-15	2.82603e-13	2.30851e-13	CDT1/CDC45/CDC25C/CCNB1/RRM2/E2F1/CDC6/CDK1/MCM2/TYMS/EZH2/MCM5/CCNA2/MCM7/MCM6/GTSE1/CDKN3/MCM3/MCM4/PCNA/AURKA/CDKN2C/CCNE1/CDKN2A/SFN/CYP1A1	26
BP	GO:0044784	metaphase/anaphase transition of cell cycle	14/225	56/18670	3.36967e-15	3.10242e-13	2.53429e-13	CDC20/CDT1/CCNB1/PLK1/CDC6/NDC80/AURKB/TACC3/TTK/BUB1/BUB1B/DLGAP5/TRIP13/CENPF	14
BP	GO:0006260	DNA replication	25/225	274/18670	3.70103e-15	3.29392e-13	2.69071e-13	CDT1/CDC45/PCLAF/RRM2/RFC4/CDC6/CDK1/GINS1/MCM2/RNASEH2A/FEN1/GINS2/MCM5/RMI2/CCNA2/MCM7/DTL/MCM6/ALYREF/RECQL4/MCM3/MCM4/PCNA/CCNE1/HMGA1	25
BP	GO:0000082	G1/S transition of mitotic cell cycle	25/225	279/18670	5.63656e-15	4.85471e-13	3.96569e-13	CDT1/CDC45/CDC25C/CCNB1/RRM2/E2F1/CDC6/CDK1/MCM2/TYMS/EZH2/MCM5/MCM7/MCM6/GTSE1/CDKN3/MCM3/MCM4/PCNA/AURKA/CDKN2C/CCNE1/CDKN2A/SFN/CYP1A1	25
BP	GO:2000816	negative regulation of mitotic sister chromatid separation	12/225	39/18670	2.05324e-14	1.71317e-12	1.39945e-12	CDC20/PTTG1/CDT1/CCNB1/PLK1/NDC80/AURKB/TTK/BUB1/BUB1B/TRIP13/CENPF	12
BP	GO:0030071	regulation of mitotic metaphase/anaphase transition	13/225	51/18670	2.53918e-14	2.05443e-12	1.67821e-12	CDC20/CDT1/CCNB1/PLK1/CDC6/NDC80/AURKB/TTK/BUB1/BUB1B/DLGAP5/TRIP13/CENPF	13
BP	GO:1905819	negative regulation of chromosome separation	12/225	40/18670	2.90231e-14	2.27916e-12	1.86179e-12	CDC20/PTTG1/CDT1/CCNB1/PLK1/NDC80/AURKB/TTK/BUB1/BUB1B/TRIP13/CENPF	12
BP	GO:0045787	positive regulation of cell cycle	28/225	389/18670	3.15913e-14	2.38463e-12	1.94794e-12	CDCA5/CDT1/CDC45/CDC25C/CCNB1/E2F1/CDC6/CDK1/NDC80/AURKB/UBE2C/NUSAP1/FEN1/EZH2/SPAG5/DLGAP5/DTL/GTSE1/CKS2/RACGAP1/PCNA/ECT2/AURKA/CDC25B/CCNE1/SPHK1/SFN/CYP1A1	28
BP	GO:0006261	DNA-dependent DNA replication	19/225	153/18670	3.21523e-14	2.38463e-12	1.94794e-12	CDT1/CDC45/RFC4/CDC6/GINS1/MCM2/RNASEH2A/FEN1/GINS2/MCM5/MCM7/MCM6/ALYREF/RECQL4/MCM3/MCM4/PCNA/CCNE1/HMGA1	19
BP	GO:1902099	regulation of metaphase/anaphase transition of cell cycle	13/225	53/18670	4.39175e-14	3.16918e-12	2.58882e-12	CDC20/CDT1/CCNB1/PLK1/CDC6/NDC80/AURKB/TTK/BUB1/BUB1B/DLGAP5/TRIP13/CENPF	13
BP	GO:0033048	negative regulation of mitotic sister chromatid segregation	12/225	42/18670	5.62418e-14	3.95173e-12	3.22806e-12	CDC20/PTTG1/CDT1/CCNB1/PLK1/NDC80/AURKB/TTK/BUB1/BUB1B/TRIP13/CENPF	12
BP	GO:0000727	double-strand break repair via break-induced replication	8/225	11/18670	6.28419e-14	4.30225e-12	3.5144e-12	CDC45/MCM2/GINS2/MCM5/MCM7/MCM6/MCM3/MCM4	8
BP	GO:0033046	negative regulation of sister chromatid segregation	12/225	44/18670	1.0502e-13	7.01008e-12	5.72635e-12	CDC20/PTTG1/CDT1/CCNB1/PLK1/NDC80/AURKB/TTK/BUB1/BUB1B/TRIP13/CENPF	12
BP	GO:0007094	mitotic spindle assembly checkpoint	11/225	34/18670	1.36717e-13	8.13983e-12	6.64922e-12	CDC20/CDT1/CCNB1/PLK1/NDC80/AURKB/TTK/BUB1/BUB1B/TRIP13/CENPF	11
BP	GO:0031577	spindle checkpoint	11/225	34/18670	1.36717e-13	8.13983e-12	6.64922e-12	CDC20/CDT1/CCNB1/PLK1/NDC80/AURKB/TTK/BUB1/BUB1B/TRIP13/CENPF	11
BP	GO:0071173	spindle assembly checkpoint	11/225	34/18670	1.36717e-13	8.13983e-12	6.64922e-12	CDC20/CDT1/CCNB1/PLK1/NDC80/AURKB/TTK/BUB1/BUB1B/TRIP13/CENPF	11
BP	GO:0071174	mitotic spindle checkpoint	11/225	34/18670	1.36717e-13	8.13983e-12	6.64922e-12	CDC20/CDT1/CCNB1/PLK1/NDC80/AURKB/TTK/BUB1/BUB1B/TRIP13/CENPF	11
BP	GO:0009410	response to xenobiotic stimulus	24/225	292/18670	1.37188e-13	8.13983e-12	6.64922e-12	E2F1/CCNA2/MCM7/PCNA/AKR7A3/CES2/UGT1A4/PCK1/FMO3/PHGDH/UGT1A1/ABCB4/CYP3A4/NAT2/CYP1A2/CYP2C8/CYP2E1/CDO1/CYP2C9/GLYAT/CYP1A1/UGT2B15/CPS1/CYP2A6	24
BP	GO:0051985	negative regulation of chromosome segregation	12/225	45/18670	1.41701e-13	8.22479e-12	6.71861e-12	CDC20/PTTG1/CDT1/CCNB1/PLK1/NDC80/AURKB/TTK/BUB1/BUB1B/TRIP13/CENPF	12
BP	GO:0006805	xenobiotic metabolic process	17/225	125/18670	1.64523e-13	9.34631e-12	7.63475e-12	AKR7A3/CES2/UGT1A4/FMO3/PHGDH/UGT1A1/CYP3A4/NAT2/CYP1A2/CYP2C8/CYP2E1/CDO1/CYP2C9/GLYAT/CYP1A1/UGT2B15/CYP2A6	17
BP	GO:1901988	negative regulation of cell cycle phase transition	23/225	267/18670	1.6896e-13	9.39841e-12	7.67732e-12	CDC20/CDT1/CDC25C/CCNB1/PLK1/E2F1/CDC6/CDK1/NDC80/AURKB/EZH2/TTK/BUB1/BUB1B/DTL/GTSE1/TRIP13/CENPF/PCNA/AURKA/CDKN2C/CDKN2A/SFN	23
BP	GO:0010948	negative regulation of cell cycle process	26/225	361/18670	2.74699e-13	1.49683e-11	1.22272e-11	CDC20/PTTG1/CDT1/CDC25C/CCNB1/PLK1/RRM2/E2F1/CDC6/CDK1/NDC80/AURKB/EZH2/NEK2/TTK/BUB1/BUB1B/DTL/GTSE1/TRIP13/CENPF/PCNA/AURKA/CDKN2C/CDKN2A/SFN	26
BP	GO:0045841	negative regulation of mitotic metaphase/anaphase transition	11/225	36/18670	2.81104e-13	1.5011e-11	1.22621e-11	CDC20/CDT1/CCNB1/PLK1/NDC80/AURKB/TTK/BUB1/BUB1B/TRIP13/CENPF	11
BP	GO:1901991	negative regulation of mitotic cell cycle phase transition	22/225	248/18670	3.21357e-13	1.6824e-11	1.3743e-11	CDC20/CDT1/CDC25C/CCNB1/PLK1/E2F1/CDC6/CDK1/NDC80/AURKB/EZH2/TTK/BUB1/BUB1B/GTSE1/TRIP13/CENPF/PCNA/AURKA/CDKN2C/CDKN2A/SFN	22
BP	GO:1902100	negative regulation of metaphase/anaphase transition of cell cycle	11/225	37/18670	3.9583e-13	2.03243e-11	1.66024e-11	CDC20/CDT1/CCNB1/PLK1/NDC80/AURKB/TTK/BUB1/BUB1B/TRIP13/CENPF	11
BP	GO:0045930	negative regulation of mitotic cell cycle	25/225	338/18670	4.48453e-13	2.25919e-11	1.84547e-11	CDC20/ZWINT/PTTG1/CDT1/CDC25C/CCNB1/PLK1/E2F1/CDC6/CDK1/NDC80/AURKB/TOP2A/EZH2/TTK/BUB1/BUB1B/GTSE1/TRIP13/CENPF/PCNA/AURKA/CDKN2C/CDKN2A/SFN	25
BP	GO:0006271	DNA strand elongation involved in DNA replication	9/225	20/18670	6.83904e-13	3.38153e-11	2.76228e-11	RFC4/GINS1/RNASEH2A/FEN1/GINS2/MCM7/MCM3/MCM4/PCNA	9
BP	GO:0045839	negative regulation of mitotic nuclear division	12/225	52/18670	9.44193e-13	4.58363e-11	3.74424e-11	CDC20/PTTG1/CDT1/CCNB1/PLK1/NDC80/AURKB/TTK/BUB1/BUB1B/TRIP13/CENPF	12
BP	GO:0008608	attachment of spindle microtubules to kinetochore	10/225	32/18670	2.70645e-12	1.2904e-10	1.05409e-10	CDT1/KIF2C/CCNB1/NDC80/AURKB/SPAG5/NUF2/NEK2/RACGAP1/ECT2	10
BP	GO:0033044	regulation of chromosome organization	24/225	342/18670	4.16747e-12	1.95213e-10	1.59464e-10	CDCA5/CDC20/PTTG1/CDT1/CDC45/CCNB1/PLK1/CDC6/MCM2/NDC80/AURKB/TACC3/TOP2A/MKI67/FEN1/RMI2/NEK2/TTK/BUB1/BUB1B/DLGAP5/TRIP13/CENPF/HMGA1	24
BP	GO:0033260	nuclear DNA replication	12/225	60/18670	5.88223e-12	2.66196e-10	2.17449e-10	CDT1/CDC45/RFC4/GINS1/MCM2/FEN1/MCM5/MCM7/MCM6/MCM3/MCM4/PCNA	12
BP	GO:0051784	negative regulation of nuclear division	12/225	60/18670	5.88223e-12	2.66196e-10	2.17449e-10	CDC20/PTTG1/CDT1/CCNB1/PLK1/NDC80/AURKB/TTK/BUB1/BUB1B/TRIP13/CENPF	12
BP	GO:0006323	DNA packaging	19/225	210/18670	9.9978e-12	4.44902e-10	3.63429e-10	CDCA5/CENPM/CCNB1/ASF1B/CENPA/NCAPG/CDK1/MCM2/HJURP/OIP5/TOP2A/NUSAP1/CENPW/NCAPH/HMGB2/CENPU/NCAPD2/CDKN2A/HMGA1	19
BP	GO:0045931	positive regulation of mitotic cell cycle	17/225	163/18670	1.31957e-11	5.77583e-10	4.71812e-10	CDCA5/CDT1/CDC45/CDC25C/CCNB1/CDC6/CDK1/NDC80/UBE2C/NUSAP1/DLGAP5/DTL/AURKA/CDC25B/CCNE1/SPHK1/CYP1A1	17
BP	GO:0006270	DNA replication initiation	10/225	37/18670	1.38646e-11	5.9707e-10	4.87731e-10	CDT1/CDC45/CDC6/MCM2/MCM5/MCM7/MCM6/MCM3/MCM4/CCNE1	10
BP	GO:0022616	DNA strand elongation	9/225	27/18670	1.77361e-11	7.51674e-10	6.14022e-10	RFC4/GINS1/RNASEH2A/FEN1/GINS2/MCM7/MCM3/MCM4/PCNA	9
BP	GO:1901989	positive regulation of cell cycle phase transition	14/225	106/18670	3.60977e-11	1.50595e-09	1.23017e-09	CDCA5/CDT1/CDC45/CDC25C/CCNB1/CDC6/CDK1/UBE2C/EZH2/DLGAP5/DTL/CDC25B/CCNE1/CYP1A1	14
BP	GO:0019373	epoxygenase P450 pathway	8/225	20/18670	4.36965e-11	1.79492e-09	1.46622e-09	CYP1A2/CYP2C8/CYP2E1/CYP4F2/CYP2C9/CYP1A1/CYP4A11/CYP2A6	8
BP	GO:0051225	spindle assembly	14/225	108/18670	4.67152e-11	1.88984e-09	1.54376e-09	CDC20/MYBL2/TPX2/KIFC1/PLK1/KIF4A/AURKB/SPAG5/KIF11/CENPW/NEK2/RACGAP1/ASPM/AURKA	14
BP	GO:0044786	cell cycle DNA replication	12/225	71/18670	4.79017e-11	1.90892e-09	1.55934e-09	CDT1/CDC45/RFC4/GINS1/MCM2/FEN1/MCM5/MCM7/MCM6/MCM3/MCM4/PCNA	12
BP	GO:1901992	positive regulation of mitotic cell cycle phase transition	13/225	91/18670	6.68869e-11	2.62629e-09	2.14535e-09	CDCA5/CDT1/CDC45/CDC25C/CCNB1/CDC6/CDK1/UBE2C/DLGAP5/DTL/CDC25B/CCNE1/CYP1A1	13
BP	GO:1903046	meiotic cell cycle process	17/225	188/18670	1.28874e-10	4.98685e-09	4.07362e-09	CDC20/PTTG1/CDC25C/PLK1/TOP2A/NUF2/TTK/BUB1/BUB1B/TRIP13/NCAPH/CKS2/ASPM/NCAPD2/AURKA/CDC25B/CCNE1	17
BP	GO:0032392	DNA geometric change	14/225	119/18670	1.75902e-10	6.7094e-09	5.48073e-09	CDC45/RFC4/GINS1/MCM2/TOP2A/GINS2/MCM5/MCM7/MCM6/HMGB2/RECQL4/MCM3/MCM4/HMGA1	14
BP	GO:2001251	negative regulation of chromosome organization	15/225	146/18670	2.70751e-10	1.01818e-08	8.31722e-09	CDC20/PTTG1/CDT1/CCNB1/PLK1/MCM2/NDC80/AURKB/TOP2A/TTK/BUB1/BUB1B/TRIP13/CENPF/HMGA1	15
BP	GO:0000910	cytokinesis	16/225	171/18670	2.76022e-10	1.02358e-08	8.36136e-09	CDT1/PLK1/CENPA/KIF4A/CDC6/AURKB/NUSAP1/STMN1/KIF20A/PRC1/RACGAP1/CEP55/ANLN/ECT2/AURKA/CDC25B	16
BP	GO:0008202	steroid metabolic process	21/225	331/18670	6.25109e-10	2.28636e-08	1.86767e-08	G6PD/SLC27A5/AFP/UGT1A1/CYP3A4/APOA5/CYP1A2/CYP2C8/CYP2E1/SEC14L2/CYP8B1/G6PC/HSD11B1/INSIG1/HSD17B6/PON1/CYP2C9/CYP1A1/UGT2B15/CYP2A6/SPP1	21
BP	GO:0032508	DNA duplex unwinding	13/225	110/18670	7.56283e-10	2.72875e-08	2.22905e-08	CDC45/RFC4/GINS1/MCM2/TOP2A/GINS2/MCM5/MCM7/MCM6/RECQL4/MCM3/MCM4/HMGA1	13
BP	GO:0000281	mitotic cytokinesis	11/225	73/18670	1.12661e-09	4.01072e-08	3.27625e-08	CDT1/PLK1/CENPA/KIF4A/NUSAP1/STMN1/KIF20A/RACGAP1/CEP55/ANLN/ECT2	11
BP	GO:0090307	mitotic spindle assembly	10/225	56/18670	1.16063e-09	4.07749e-08	3.33079e-08	CDC20/MYBL2/TPX2/KIFC1/PLK1/KIF4A/AURKB/KIF11/NEK2/RACGAP1	10
BP	GO:0000083	regulation of transcription involved in G1/S transition of mitotic cell cycle	8/225	29/18670	1.35612e-09	4.7024e-08	3.84127e-08	CDT1/CDC45/RRM2/E2F1/CDC6/TYMS/PCNA/CCNE1	8
BP	GO:0051310	metaphase plate congression	10/225	57/18670	1.39286e-09	4.75443e-08	3.88377e-08	CDCA5/CDT1/KIF2C/KIFC1/CCNB1/NDC80/CDCA8/SPAG5/NUF2/CENPF	10
BP	GO:0051321	meiotic cell cycle	18/225	249/18670	1.40674e-09	4.75443e-08	3.88377e-08	CDC20/PTTG1/CDC25C/PLK1/TOP2A/NUF2/NEK2/TTK/BUB1/BUB1B/TRIP13/NCAPH/CKS2/ASPM/NCAPD2/AURKA/CDC25B/CCNE1	18
BP	GO:0051303	establishment of chromosome localization	11/225	75/18670	1.51838e-09	5.0676e-08	4.13959e-08	CDCA5/CDT1/KIF2C/KIFC1/CCNB1/NDC80/CDCA8/SPAG5/NUF2/DLGAP5/CENPF	11
BP	GO:0050000	chromosome localization	11/225	76/18670	1.75671e-09	5.79063e-08	4.73021e-08	CDCA5/CDT1/KIF2C/KIFC1/CCNB1/NDC80/CDCA8/SPAG5/NUF2/DLGAP5/CENPF	11
BP	GO:0140013	meiotic nuclear division	15/225	172/18670	2.69554e-09	8.77695e-08	7.16966e-08	CDC20/PTTG1/PLK1/TOP2A/NUF2/TTK/BUB1/BUB1B/TRIP13/NCAPH/CKS2/ASPM/AURKA/CDC25B/CCNE1	15
BP	GO:0061640	cytoskeleton-dependent cytokinesis	12/225	100/18670	2.89173e-09	9.3023e-08	7.5988e-08	CDT1/PLK1/CENPA/KIF4A/AURKB/NUSAP1/STMN1/KIF20A/RACGAP1/CEP55/ANLN/ECT2	12
BP	GO:0000079	regulation of cyclin-dependent protein serine/threonine kinase activity	12/225	102/18670	3.64132e-09	1.15742e-07	9.45467e-08	CCNB2/CDC25C/CCNB1/PLK1/CDC6/CCNA2/CDKN3/CKS2/CDKN2C/CCNE1/CDKN2A/SFN	12
BP	GO:0044839	cell cycle G2/M phase transition	18/225	266/18670	4.01801e-09	1.26213e-07	1.031e-07	TPX2/CCNB2/CDC25C/CCNB1/PLK1/CDC6/CDK1/AURKB/MELK/CCNA2/NEK2/FOXM1/DTL/GTSE1/HMMR/CENPF/AURKA/CDC25B	18
BP	GO:1904029	regulation of cyclin-dependent protein kinase activity	12/225	106/18670	5.68608e-09	1.76533e-07	1.44205e-07	CCNB2/CDC25C/CCNB1/PLK1/CDC6/CCNA2/CDKN3/CKS2/CDKN2C/CCNE1/CDKN2A/SFN	12
BP	GO:2000045	regulation of G1/S transition of mitotic cell cycle	15/225	184/18670	6.80694e-09	2.08903e-07	1.70647e-07	CDC45/CDC25C/CCNB1/E2F1/CDC6/CDK1/EZH2/GTSE1/PCNA/AURKA/CDKN2C/CCNE1/CDKN2A/SFN/CYP1A1	15
BP	GO:0031570	DNA integrity checkpoint	14/225	157/18670	6.93863e-09	2.10524e-07	1.71972e-07	CDT1/CDC45/CDC25C/CCNB1/PLK1/E2F1/CDC6/CDK1/TOP2A/DTL/GTSE1/PCNA/AURKA/SFN	14
BP	GO:0006268	DNA unwinding involved in DNA replication	6/225	14/18670	7.94039e-09	2.38212e-07	1.94589e-07	MCM2/MCM7/MCM6/RECQL4/MCM4/HMGA1	6
BP	GO:0000086	G2/M transition of mitotic cell cycle	17/225	247/18670	8.55964e-09	2.53936e-07	2.07433e-07	TPX2/CCNB2/CDC25C/CCNB1/PLK1/CDC6/CDK1/AURKB/MELK/CCNA2/NEK2/FOXM1/DTL/HMMR/CENPF/AURKA/CDC25B	17
BP	GO:0065004	protein-DNA complex assembly	17/225	248/18670	9.0925e-09	2.6678e-07	2.17925e-07	CENPM/CDT1/CDC45/ASF1B/CENPA/MCM2/HJURP/OIP5/MCM5/MCM7/CENPW/MCM6/HMGB2/CENPU/MCM3/CENPF/MCM4	17
BP	GO:1902969	mitotic DNA replication	6/225	15/18670	1.31011e-08	3.80215e-07	3.10588e-07	CDC45/GINS1/MCM2/MCM6/MCM3/MCM4	6
BP	GO:0071824	protein-DNA complex subunit organization	18/225	288/18670	1.39223e-08	3.99704e-07	3.26507e-07	CENPM/CDT1/CDC45/ASF1B/CENPA/MCM2/HJURP/OIP5/MCM5/MCM7/CENPW/MCM6/HMGB2/CENPU/MCM3/CENPF/MCM4/HMGA1	18
BP	GO:0051302	regulation of cell division	14/225	168/18670	1.65878e-08	4.7115e-07	3.8487e-07	PLK1/CDC6/KIF18B/AURKB/KIF20A/PRC1/RACGAP1/ASPM/ECT2/AURKA/CDC25B/VEGFB/MDK/SFN	14
BP	GO:0072401	signal transduction involved in DNA integrity checkpoint	10/225	73/18670	1.69402e-08	4.7115e-07	3.8487e-07	CDC25C/CCNB1/PLK1/E2F1/CDK1/DTL/GTSE1/PCNA/AURKA/SFN	10
BP	GO:0072422	signal transduction involved in DNA damage checkpoint	10/225	73/18670	1.69402e-08	4.7115e-07	3.8487e-07	CDC25C/CCNB1/PLK1/E2F1/CDK1/DTL/GTSE1/PCNA/AURKA/SFN	10
BP	GO:0072395	signal transduction involved in cell cycle checkpoint	10/225	74/18670	1.93825e-08	5.33519e-07	4.35818e-07	CDC25C/CCNB1/PLK1/E2F1/CDK1/DTL/GTSE1/PCNA/AURKA/SFN	10
BP	GO:1902806	regulation of cell cycle G1/S phase transition	15/225	202/18670	2.40562e-08	6.55408e-07	5.35386e-07	CDC45/CDC25C/CCNB1/E2F1/CDC6/CDK1/EZH2/GTSE1/PCNA/AURKA/CDKN2C/CCNE1/CDKN2A/SFN/CYP1A1	15
BP	GO:0031145	anaphase-promoting complex-dependent catabolic process	10/225	81/18670	4.7088e-08	1.26995e-06	1.03739e-06	CDC20/PTTG1/CCNB1/PLK1/CDK1/AURKB/UBE2C/UBE2S/BUB1B/AURKA	10
BP	GO:0007080	mitotic metaphase plate congression	8/225	44/18670	4.79346e-08	1.27985e-06	1.04548e-06	CDCA5/CDT1/KIF2C/KIFC1/CCNB1/NDC80/CDCA8/NUF2	8
BP	GO:0034754	cellular hormone metabolic process	12/225	129/18670	5.29977e-08	1.40103e-06	1.14446e-06	ADH1B/ADH1C/AFP/UGT1A1/ADH4/CYP3A4/CYP1A2/CYP2C8/HSD17B6/CYP2C9/CYP1A1/SPP1	12
BP	GO:0007143	female meiotic nuclear division	7/225	31/18670	6.91478e-08	1.81005e-06	1.47858e-06	PLK1/TOP2A/TTK/TRIP13/NCAPH/AURKA/CDC25B	7
BP	GO:0030261	chromosome condensation	8/225	47/18670	8.2447e-08	2.13722e-06	1.74584e-06	CDCA5/CCNB1/NCAPG/CDK1/TOP2A/NUSAP1/NCAPH/NCAPD2	8
BP	GO:0045132	meiotic chromosome segregation	10/225	90/18670	1.30482e-07	3.3362e-06	2.72525e-06	PTTG1/PLK1/TOP2A/NUF2/TTK/BUB1/BUB1B/TRIP13/NCAPH/CCNE1	10
BP	GO:0042737	drug catabolic process	12/225	140/18670	1.31448e-07	3.3362e-06	2.72525e-06	HPD/PCK1/HAO1/CYP3A4/TAT/CYP1A2/CYP2C8/CYP2E1/HP/CYP2C9/CYP2A6/SDS	12
BP	GO:0051383	kinetochore organization	6/225	21/18670	1.33698e-07	3.3362e-06	2.72525e-06	CDT1/CENPA/NDC80/NUF2/CENPW/CENPF	6
BP	GO:0071459	protein localization to chromosome, centromeric region	6/225	21/18670	1.33698e-07	3.3362e-06	2.72525e-06	CDT1/CENPA/CDK1/NDC80/AURKB/TTK	6
BP	GO:0019369	arachidonic acid metabolic process	8/225	51/18670	1.60179e-07	3.95998e-06	3.23481e-06	CYP1A2/CYP2C8/CYP2E1/CYP4F2/CYP2C9/CYP1A1/CYP4A11/CYP2A6	8
BP	GO:0051988	regulation of attachment of spindle microtubules to kinetochore	5/225	12/18670	1.79775e-07	4.40367e-06	3.59725e-06	CCNB1/SPAG5/NEK2/RACGAP1/ECT2	5
BP	GO:0006631	fatty acid metabolic process	19/225	383/18670	2.13309e-07	5.17759e-06	4.22944e-06	CES2/PCK1/SLC27A5/HAO1/CYP3A4/APOA5/PDK4/ACSM2A/ACSM5/CYP1A2/CYP2C8/CYP2E1/INSIG1/CYP4F2/PON1/CYP2C9/CYP1A1/CYP4A11/CYP2A6	19
BP	GO:0006721	terpenoid metabolic process	11/225	120/18670	2.23896e-07	5.3856e-06	4.39935e-06	ADH1B/ADH1C/UGT1A1/ADH4/CYP3A4/CYP1A2/CYP2C8/CYP2E1/CYP2C9/CYP1A1/GPC3	11
BP	GO:0042738	exogenous drug catabolic process	6/225	24/18670	3.21744e-07	7.60611e-06	6.21323e-06	CYP3A4/CYP1A2/CYP2C8/CYP2E1/CYP2C9/CYP2A6	6
BP	GO:1902749	regulation of cell cycle G2/M phase transition	14/225	213/18670	3.21906e-07	7.60611e-06	6.21323e-06	TPX2/CDC25C/CCNB1/PLK1/CDC6/CDK1/AURKB/NEK2/DTL/GTSE1/HMMR/CENPF/AURKA/CDC25B	14
BP	GO:0006977	DNA damage response, signal transduction by p53 class mediator resulting in cell cycle arrest	8/225	56/18670	3.3931e-07	7.87714e-06	6.43463e-06	CDC25C/CCNB1/E2F1/CDK1/GTSE1/PCNA/AURKA/SFN	8
BP	GO:2000134	negative regulation of G1/S transition of mitotic cell cycle	11/225	125/18670	3.39346e-07	7.87714e-06	6.43463e-06	CDC25C/CCNB1/E2F1/CDK1/EZH2/GTSE1/PCNA/AURKA/CDKN2C/CDKN2A/SFN	11
BP	GO:0010639	negative regulation of organelle organization	19/225	395/18670	3.42228e-07	7.87714e-06	6.43463e-06	CDC20/PTTG1/CDT1/CCNB1/PLK1/MCM2/NDC80/AURKB/TOP2A/STMN1/NEK2/TTK/BUB1/BUB1B/TRIP13/CENPF/HMGA1/TMSB10/INSIG1	19
BP	GO:0072431	signal transduction involved in mitotic G1 DNA damage checkpoint	8/225	57/18670	3.90645e-07	8.83917e-06	7.22048e-06	CDC25C/CCNB1/E2F1/CDK1/GTSE1/PCNA/AURKA/SFN	8
BP	GO:1902400	intracellular signal transduction involved in G1 DNA damage checkpoint	8/225	57/18670	3.90645e-07	8.83917e-06	7.22048e-06	CDC25C/CCNB1/E2F1/CDK1/GTSE1/PCNA/AURKA/SFN	8
BP	GO:0002526	acute inflammatory response	14/225	220/18670	4.7672e-07	1.06961e-05	8.7374e-06	CFHR4/C4BPA/C6/C8A/HPR/UGT1A1/C7/MBL2/HP/SERPINC1/SAA2/APCS/CFHR5/SAA1	14
BP	GO:0072413	signal transduction involved in mitotic cell cycle checkpoint	8/225	59/18670	5.13496e-07	1.1238e-05	9.18002e-06	CDC25C/CCNB1/E2F1/CDK1/GTSE1/PCNA/AURKA/SFN	8
BP	GO:1902402	signal transduction involved in mitotic DNA damage checkpoint	8/225	59/18670	5.13496e-07	1.1238e-05	9.18002e-06	CDC25C/CCNB1/E2F1/CDK1/GTSE1/PCNA/AURKA/SFN	8
BP	GO:1902403	signal transduction involved in mitotic DNA integrity checkpoint	8/225	59/18670	5.13496e-07	1.1238e-05	9.18002e-06	CDC25C/CCNB1/E2F1/CDK1/GTSE1/PCNA/AURKA/SFN	8
BP	GO:0006310	DNA recombination	16/225	292/18670	5.41735e-07	1.17363e-05	9.5871e-06	CDC45/MCM2/TOP2A/FEN1/GINS2/MCM5/RMI2/MCM7/MCM6/TRIP13/KPNA2/ALYREF/HMGB2/RECQL4/MCM3/MCM4	16
BP	GO:1902807	negative regulation of cell cycle G1/S phase transition	11/225	131/18670	5.45058e-07	1.17363e-05	9.5871e-06	CDC25C/CCNB1/E2F1/CDK1/EZH2/GTSE1/PCNA/AURKA/CDKN2C/CDKN2A/SFN	11
BP	GO:0044774	mitotic DNA integrity checkpoint	10/225	106/18670	6.14315e-07	1.31218e-05	1.07188e-05	CDC25C/CCNB1/E2F1/CDC6/CDK1/TOP2A/GTSE1/PCNA/AURKA/SFN	10
BP	GO:0034502	protein localization to chromosome	9/225	82/18670	6.24445e-07	1.32323e-05	1.08091e-05	CDCA5/CDT1/PLK1/CENPA/CDK1/NDC80/AURKB/EZH2/TTK	9
BP	GO:0042770	signal transduction in response to DNA damage	11/225	133/18670	6.34716e-07	1.3344e-05	1.09004e-05	CDC25C/CCNB1/PLK1/E2F1/CDK1/FOXM1/DTL/GTSE1/PCNA/AURKA/SFN	11
BP	GO:0000724	double-strand break repair via homologous recombination	11/225	134/18670	6.84238e-07	1.42728e-05	1.16591e-05	CDC45/MCM2/FEN1/GINS2/MCM5/RMI2/MCM7/MCM6/RECQL4/MCM3/MCM4	11
BP	GO:0000725	recombinational repair	11/225	135/18670	7.37137e-07	1.51397e-05	1.23672e-05	CDC45/MCM2/FEN1/GINS2/MCM5/RMI2/MCM7/MCM6/RECQL4/MCM3/MCM4	11
BP	GO:0001889	liver development	11/225	135/18670	7.37137e-07	1.51397e-05	1.23672e-05	TYMS/EZH2/PCNA/AURKA/PKM/PCK1/UGT1A1/MDK/OTC/CYP1A1/CPS1	11
BP	GO:0010389	regulation of G2/M transition of mitotic cell cycle	13/225	196/18670	7.72734e-07	1.57496e-05	1.28654e-05	TPX2/CDC25C/CCNB1/PLK1/CDC6/CDK1/AURKB/NEK2/DTL/HMMR/CENPF/AURKA/CDC25B	13
BP	GO:0007292	female gamete generation	11/225	136/18670	7.93607e-07	1.59954e-05	1.30662e-05	CCNB1/PLK1/TOP2A/TTK/TRIP13/NCAPH/ASPM/AURKA/CDC25B/AFP/MDK	11
BP	GO:0001676	long-chain fatty acid metabolic process	10/225	109/18670	7.96775e-07	1.59954e-05	1.30662e-05	SLC27A5/CYP3A4/CYP1A2/CYP2C8/CYP2E1/CYP4F2/CYP2C9/CYP1A1/CYP4A11/CYP2A6	10
BP	GO:0031571	mitotic G1 DNA damage checkpoint	8/225	63/18670	8.605e-07	1.70188e-05	1.39022e-05	CDC25C/CCNB1/E2F1/CDK1/GTSE1/PCNA/AURKA/SFN	8
BP	GO:0044819	mitotic G1/S transition checkpoint	8/225	63/18670	8.605e-07	1.70188e-05	1.39022e-05	CDC25C/CCNB1/E2F1/CDK1/GTSE1/PCNA/AURKA/SFN	8
BP	GO:0031099	regeneration	13/225	198/18670	8.66921e-07	1.70197e-05	1.39029e-05	CCNB1/CDK1/TYMS/EZH2/CCNA2/PCNA/AURKA/PKM/UGT1A1/MDK/APOA5/IGFBP1/SPP1	13
BP	GO:0046394	carboxylic acid biosynthetic process	20/225	462/18670	8.75948e-07	1.70714e-05	1.39452e-05	PKM/SLC27A5/PHGDH/CYP3A4/APOA5/PDK4/ACSM2A/ACSM5/CYP1A2/CYP2C8/CYP2E1/CDO1/CYP8B1/INSIG1/CTH/CYP2C9/OTC/CYP1A1/CPS1/SDS	20
BP	GO:1901568	fatty acid derivative metabolic process	12/225	167/18670	8.88858e-07	1.71975e-05	1.40482e-05	CES2/SLC27A5/ACSM2A/CYP1A2/CYP2C8/CYP2E1/CYP4F2/PON1/CYP2C9/CYP1A1/CYP4A11/CYP2A6	12
BP	GO:0016053	organic acid biosynthetic process	20/225	463/18670	9.05823e-07	1.73996e-05	1.42133e-05	PKM/SLC27A5/PHGDH/CYP3A4/APOA5/PDK4/ACSM2A/ACSM5/CYP1A2/CYP2C8/CYP2E1/CDO1/CYP8B1/INSIG1/CTH/CYP2C9/OTC/CYP1A1/CPS1/SDS	20
BP	GO:0061008	hepaticobiliary system development	11/225	138/18670	9.18098e-07	1.75094e-05	1.4303e-05	TYMS/EZH2/PCNA/AURKA/PKM/PCK1/UGT1A1/MDK/OTC/CYP1A1/CPS1	11
BP	GO:0044783	G1 DNA damage checkpoint	8/225	64/18670	9.73314e-07	1.84308e-05	1.50557e-05	CDC25C/CCNB1/E2F1/CDK1/GTSE1/PCNA/AURKA/SFN	8
BP	GO:0006720	isoprenoid metabolic process	11/225	139/18670	9.86559e-07	1.85501e-05	1.51531e-05	ADH1B/ADH1C/UGT1A1/ADH4/CYP3A4/CYP1A2/CYP2C8/CYP2E1/CYP2C9/CYP1A1/GPC3	11
BP	GO:0006690	icosanoid metabolic process	10/225	114/18670	1.20699e-06	2.25362e-05	1.84092e-05	CES2/CYP1A2/CYP2C8/CYP2E1/CYP4F2/PON1/CYP2C9/CYP1A1/CYP4A11/CYP2A6	10
BP	GO:0032465	regulation of cytokinesis	9/225	89/18670	1.25914e-06	2.33466e-05	1.90712e-05	PLK1/CDC6/AURKB/KIF20A/PRC1/RACGAP1/ECT2/AURKA/CDC25B	9
BP	GO:0042759	long-chain fatty acid biosynthetic process	6/225	30/18670	1.33614e-06	2.42863e-05	1.98389e-05	CYP3A4/CYP1A2/CYP2C8/CYP2E1/CYP2C9/CYP1A1	6
BP	GO:0007076	mitotic chromosome condensation	5/225	17/18670	1.33711e-06	2.42863e-05	1.98389e-05	CDCA5/NCAPG/NUSAP1/NCAPH/NCAPD2	5
BP	GO:0034501	protein localization to kinetochore	5/225	17/18670	1.33711e-06	2.42863e-05	1.98389e-05	CDT1/CDK1/NDC80/AURKB/TTK	5
BP	GO:0006302	double-strand break repair	14/225	248/18670	1.99012e-06	3.55735e-05	2.90591e-05	CDCA5/CDC45/MCM2/FEN1/GINS2/MCM5/RMI2/MCM7/FOXM1/MCM6/TRIP13/RECQL4/MCM3/MCM4	14
BP	GO:0008210	estrogen metabolic process	6/225	32/18670	1.99851e-06	3.55735e-05	2.90591e-05	UGT1A1/CYP3A4/CYP1A2/CYP2C8/CYP2C9/CYP1A1	6
BP	GO:0042573	retinoic acid metabolic process	6/225	32/18670	1.99851e-06	3.55735e-05	2.90591e-05	ADH1B/ADH1C/UGT1A1/CYP3A4/CYP2C8/CYP1A1	6
BP	GO:0031100	animal organ regeneration	8/225	73/18670	2.69342e-06	4.76254e-05	3.89039e-05	CDK1/TYMS/EZH2/CCNA2/PCNA/AURKA/PKM/UGT1A1	8
BP	GO:0045840	positive regulation of mitotic nuclear division	7/225	53/18670	3.23651e-06	5.68518e-05	4.64407e-05	CDCA5/CDT1/UBE2C/NUSAP1/DLGAP5/AURKA/SPHK1	7
BP	GO:0006336	DNA replication-independent nucleosome assembly	7/225	54/18670	3.68075e-06	6.42327e-05	5.247e-05	CENPM/ASF1B/CENPA/HJURP/OIP5/CENPW/CENPU	7
BP	GO:0051231	spindle elongation	4/225	10/18670	4.07468e-06	7.06454e-05	5.77084e-05	KIF4A/AURKB/PRC1/RACGAP1	4
BP	GO:0034724	DNA replication-independent nucleosome organization	7/225	55/18670	4.17467e-06	7.19121e-05	5.87431e-05	CENPM/ASF1B/CENPA/HJURP/OIP5/CENPW/CENPU	7
BP	GO:0001523	retinoid metabolic process	9/225	104/18670	4.65566e-06	7.96835e-05	6.50913e-05	ADH1B/ADH1C/UGT1A1/ADH4/CYP3A4/CYP1A2/CYP2C8/CYP1A1/GPC3	9
BP	GO:0034508	centromere complex assembly	7/225	56/18670	4.72258e-06	8.03139e-05	6.56063e-05	CENPM/CENPA/HJURP/OIP5/CENPW/CENPU/CENPF	7
BP	GO:0006633	fatty acid biosynthetic process	11/225	164/18670	4.98335e-06	8.42124e-05	6.87909e-05	CYP3A4/APOA5/PDK4/ACSM2A/ACSM5/CYP1A2/CYP2C8/CYP2E1/INSIG1/CYP2C9/CYP1A1	11
BP	GO:0042445	hormone metabolic process	13/225	232/18670	5.04165e-06	8.46617e-05	6.9158e-05	ADH1B/ADH1C/AFP/UGT1A1/ADH4/CYP3A4/CYP1A2/CYP2C8/HSD11B1/HSD17B6/CYP2C9/CYP1A1/SPP1	13
BP	GO:0031497	chromatin assembly	11/225	165/18670	5.28347e-06	8.81679e-05	7.20221e-05	CENPM/ASF1B/CENPA/MCM2/HJURP/OIP5/CENPW/HMGB2/CENPU/CDKN2A/HMGA1	11
BP	GO:0030330	DNA damage response, signal transduction by p53 class mediator	9/225	107/18670	5.88893e-06	9.76611e-05	7.97768e-05	CDC25C/CCNB1/E2F1/CDK1/FOXM1/GTSE1/PCNA/AURKA/SFN	9
BP	GO:0007050	cell cycle arrest	13/225	237/18670	6.35613e-06	0.000104143	8.50718e-05	CDC25C/CCNB1/E2F1/PRR11/CDK1/FOXM1/GTSE1/CDKN3/PCNA/AURKA/CDKN2C/CDKN2A/SFN	13
BP	GO:0071156	regulation of cell cycle arrest	9/225	108/18670	6.3578e-06	0.000104143	8.50718e-05	CDC25C/CCNB1/E2F1/CDK1/FOXM1/GTSE1/PCNA/AURKA/SFN	9
BP	GO:0071158	positive regulation of cell cycle arrest	8/225	82/18670	6.50787e-06	0.000105951	8.65488e-05	CDC25C/CCNB1/E2F1/CDK1/GTSE1/PCNA/AURKA/SFN	8
BP	GO:0032506	cytokinetic process	6/225	39/18670	6.7062e-06	0.000108518	8.86459e-05	AURKB/KIF20A/RACGAP1/CEP55/ANLN/ECT2	6
BP	GO:0016101	diterpenoid metabolic process	9/225	110/18670	7.39214e-06	0.000118186	9.65428e-05	ADH1B/ADH1C/UGT1A1/ADH4/CYP3A4/CYP1A2/CYP2C8/CYP1A1/GPC3	9
BP	GO:0033559	unsaturated fatty acid metabolic process	9/225	110/18670	7.39214e-06	0.000118186	9.65428e-05	CES2/CYP1A2/CYP2C8/CYP2E1/CYP4F2/CYP2C9/CYP1A1/CYP4A11/CYP2A6	9
BP	GO:0042572	retinol metabolic process	6/225	41/18670	9.05825e-06	0.000143961	0.000117598	ADH1B/ADH1C/ADH4/CYP3A4/CYP1A2/CYP1A1	6
BP	GO:0007077	mitotic nuclear envelope disassembly	4/225	12/18670	9.42393e-06	0.000148011	0.000120906	CCNB2/CCNB1/PLK1/CDK1	4
BP	GO:1904668	positive regulation of ubiquitin protein ligase activity	4/225	12/18670	9.42393e-06	0.000148011	0.000120906	CDC20/PLK1/UBE2C/UBE2S	4
BP	GO:0000077	DNA damage checkpoint	10/225	145/18670	1.05676e-05	0.000165003	0.000134786	CDC25C/CCNB1/PLK1/E2F1/CDK1/DTL/GTSE1/PCNA/AURKA/SFN	10
BP	GO:0051315	attachment of mitotic spindle microtubules to kinetochore	4/225	13/18670	1.34838e-05	0.000209312	0.000170982	CDT1/KIF2C/NDC80/NUF2	4
BP	GO:0034080	CENP-A containing nucleosome assembly	6/225	44/18670	1.37987e-05	0.000211739	0.000172964	CENPM/CENPA/HJURP/OIP5/CENPW/CENPU	6
BP	GO:0061641	CENP-A containing chromatin organization	6/225	44/18670	1.37987e-05	0.000211739	0.000172964	CENPM/CENPA/HJURP/OIP5/CENPW/CENPU	6
BP	GO:0061982	meiosis I cell cycle process	9/225	119/18670	1.40228e-05	0.000213948	0.000174769	PTTG1/CDC25C/PLK1/TOP2A/TRIP13/CKS2/AURKA/CDC25B/CCNE1	9
BP	GO:0051785	positive regulation of nuclear division	7/225	66/18670	1.43202e-05	0.000217244	0.000177461	CDCA5/CDT1/UBE2C/NUSAP1/DLGAP5/AURKA/SPHK1	7
BP	GO:0010971	positive regulation of G2/M transition of mitotic cell cycle	5/225	27/18670	1.58109e-05	0.000238503	0.000194827	CDC25C/CCNB1/CDK1/DTL/CDC25B	5
BP	GO:0072330	monocarboxylic acid biosynthetic process	15/225	343/18670	1.89285e-05	0.000283928	0.000231933	PKM/SLC27A5/CYP3A4/APOA5/PDK4/ACSM2A/ACSM5/CYP1A2/CYP2C8/CYP2E1/CYP8B1/INSIG1/CYP2C9/CYP1A1/SDS	15
BP	GO:0051984	positive regulation of chromosome segregation	5/225	28/18670	1.906e-05	0.000284303	0.000232239	CDT1/CCNB1/CDC6/FEN1/DLGAP5	5
BP	GO:0006953	acute-phase response	6/225	47/18670	2.03666e-05	0.000302104	0.000246781	UGT1A1/MBL2/HP/SAA2/APCS/SAA1	6
BP	GO:0006333	chromatin assembly or disassembly	11/225	191/18670	2.10795e-05	0.000310951	0.000254008	CENPM/ASF1B/CENPA/MCM2/HJURP/OIP5/CENPW/HMGB2/CENPU/CDKN2A/HMGA1	11
BP	GO:0044773	mitotic DNA damage checkpoint	8/225	97/18670	2.26069e-05	0.000330441	0.000269929	CDC25C/CCNB1/E2F1/CDK1/GTSE1/PCNA/AURKA/SFN	8
BP	GO:0072331	signal transduction by p53 class mediator	13/225	267/18670	2.26482e-05	0.000330441	0.000269929	TPX2/CDC25C/CCNB1/RFC4/E2F1/CDK1/AURKB/RMI2/FOXM1/GTSE1/PCNA/AURKA/SFN	13
BP	GO:0031055	chromatin remodeling at centromere	6/225	48/18670	2.30437e-05	0.000334384	0.000273149	CENPM/CENPA/HJURP/OIP5/CENPW/CENPU	6
BP	GO:0051445	regulation of meiotic cell cycle	6/225	49/18670	2.59969e-05	0.000375198	0.00030649	CDC20/CDC25C/TTK/TRIP13/ASPM/CDC25B	6
BP	GO:1902751	positive regulation of cell cycle G2/M phase transition	5/225	30/18670	2.70998e-05	0.000389014	0.000317775	CDC25C/CCNB1/CDK1/DTL/CDC25B	5
BP	GO:0072376	protein activation cascade	11/225	198/18670	2.94094e-05	0.000419909	0.000343013	CFHR4/C4BPA/C6/C8A/C7/MBL2/MASP2/F9/SERPINC1/APCS/CFHR5	11
BP	GO:0044282	small molecule catabolic process	17/225	445/18670	2.98909e-05	0.000424515	0.000346775	HMMR/NUDT1/PKM/LDHD/HPD/PCK1/ADH4/HAO1/TAT/CDO1/CYP4F2/CTH/PON1/OTC/CYP1A1/CYP4A11/SDS	17
BP	GO:0016054	organic acid catabolic process	13/225	275/18670	3.08194e-05	0.000433094	0.000353783	HMMR/LDHD/HPD/PCK1/HAO1/TAT/CDO1/CYP4F2/CTH/PON1/OTC/CYP4A11/SDS	13
BP	GO:0046395	carboxylic acid catabolic process	13/225	275/18670	3.08194e-05	0.000433094	0.000353783	HMMR/LDHD/HPD/PCK1/HAO1/TAT/CDO1/CYP4F2/CTH/PON1/OTC/CYP4A11/SDS	13
BP	GO:0030397	membrane disassembly	4/225	16/18670	3.33597e-05	0.000463908	0.000378955	CCNB2/CCNB1/PLK1/CDK1	4
BP	GO:0051081	nuclear envelope disassembly	4/225	16/18670	3.33597e-05	0.000463908	0.000378955	CCNB2/CCNB1/PLK1/CDK1	4
BP	GO:0006334	nucleosome assembly	9/225	145/18670	6.70862e-05	0.000928083	0.000758127	CENPM/ASF1B/CENPA/MCM2/HJURP/OIP5/CENPW/HMGB2/CENPU	9
BP	GO:0070989	oxidative demethylation	4/225	19/18670	6.90547e-05	0.000950392	0.00077635	CYP3A4/CYP1A2/CYP2C8/CYP2C9	4
BP	GO:0007127	meiosis I	8/225	114/18670	7.2268e-05	0.000989516	0.000808309	PTTG1/PLK1/TOP2A/TRIP13/CKS2/AURKA/CDC25B/CCNE1	8
BP	GO:0034308	primary alcohol metabolic process	7/225	85/18670	7.4793e-05	0.00101886	0.000832283	ADH1B/ADH1C/ADH4/HAO1/CYP3A4/CYP1A2/CYP1A1	7
BP	GO:0034728	nucleosome organization	10/225	184/18670	8.15252e-05	0.00110494	0.000902593	CENPM/ASF1B/CENPA/MCM2/HJURP/OIP5/CENPW/HMGB2/CENPU/HMGA1	10
BP	GO:0043486	histone exchange	6/225	60/18670	8.33563e-05	0.00112405	0.000918205	CENPM/CENPA/HJURP/OIP5/CENPW/CENPU	6
BP	GO:0051781	positive regulation of cell division	7/225	87/18670	8.67621e-05	0.00116409	0.000950918	CDC6/AURKB/RACGAP1/ECT2/CDC25B/VEGFB/MDK	7
BP	GO:0006778	porphyrin-containing compound metabolic process	5/225	38/18670	8.82539e-05	0.00117233	0.000957644	UGT1A4/UGT1A1/CYP1A2/HPX/CYP1A1	5
BP	GO:0016572	histone phosphorylation	5/225	38/18670	8.82539e-05	0.00117233	0.000957644	CCNB1/CDK1/AURKB/CCNA2/AURKA	5
BP	GO:0070507	regulation of microtubule cytoskeleton organization	10/225	186/18670	8.92003e-05	0.00117903	0.000963121	TPX2/PLK1/SKA3/SKA1/TACC3/SPAG5/STMN1/KIF11/NEK2/AURKA	10
BP	GO:0007062	sister chromatid cohesion	6/225	63/18670	0.000109783	0.00143686	0.00117374	CDCA5/CDC20/PLK1/FEN1/BUB1/BUB1B	6
BP	GO:0046686	response to cadmium ion	6/225	63/18670	0.000109783	0.00143686	0.00117374	CDK1/DTYMK/NUDT1/PCNA/CYP1A2/MT1X	6
BP	GO:0019835	cytolysis	5/225	40/18670	0.000113451	0.00147046	0.00120118	C6/C8A/C7/CFHR5/HRG	5
BP	GO:0032467	positive regulation of cytokinesis	5/225	40/18670	0.000113451	0.00147046	0.00120118	CDC6/AURKB/RACGAP1/ECT2/CDC25B	5
BP	GO:1904666	regulation of ubiquitin protein ligase activity	4/225	22/18670	0.000126677	0.00163394	0.00133473	CDC20/PLK1/UBE2C/UBE2S	4
BP	GO:0070192	chromosome organization involved in meiotic cell cycle	6/225	65/18670	0.000130815	0.00167921	0.0013717	BUB1/BUB1B/TRIP13/NCAPH/NCAPD2/CCNE1	6
BP	GO:0071897	DNA biosynthetic process	10/225	196/18670	0.000137424	0.00175561	0.00143411	PCLAF/RFC4/TYMS/AURKB/TK1/NEK2/DTL/CENPF/PCNA/SPHK1	10
BP	GO:0006066	alcohol metabolic process	14/225	364/18670	0.000141619	0.00179205	0.00146388	G6PD/ADH1B/SPHK1/ADH1C/PCK1/ADH4/HAO1/CYP3A4/APOA5/CYP1A2/SEC14L2/INSIG1/PON1/CYP1A1	14
BP	GO:0010038	response to metal ion	14/225	364/18670	0.000141619	0.00179205	0.00146388	CCNB1/CDK1/DTYMK/NUDT1/PCNA/ECT2/G6PD/AQP9/TAT/CYP1A2/MT1X/OTC/CYP1A1/CPS1	14
BP	GO:0051255	spindle midzone assembly	3/225	10/18670	0.000194698	0.0024521	0.00200305	KIF4A/AURKB/RACGAP1	3
BP	GO:0009404	toxin metabolic process	4/225	25/18670	0.000212941	0.00266926	0.00218045	AKR7A3/CYP1A2/CTH/CYP1A1	4
BP	GO:0001556	oocyte maturation	4/225	26/18670	0.000249292	0.00311032	0.00254074	CCNB1/TRIP13/AURKA/CDC25B	4
BP	GO:0035404	histone-serine phosphorylation	3/225	11/18670	0.000265332	0.00329505	0.00269164	CCNB1/AURKB/AURKA	3
BP	GO:0009069	serine family amino acid metabolic process	5/225	48/18670	0.000273021	0.00335929	0.00274411	PHGDH/CDO1/CTH/GLYAT/SDS	5
BP	GO:0051653	spindle localization	5/225	48/18670	0.000273021	0.00335929	0.00274411	PLK1/CENPA/NDC80/NUSAP1/ASPM	5
BP	GO:0006956	complement activation	9/225	175/18670	0.000279198	0.00341954	0.00279333	CFHR4/C4BPA/C6/C8A/C7/MBL2/MASP2/APCS/CFHR5	9
BP	GO:0006641	triglyceride metabolic process	7/225	105/18670	0.000281504	0.00343203	0.00280354	PCK1/SLC27A5/APOA5/CYP2E1/G6PC/INSIG1/CPS1	7
BP	GO:0006706	steroid catabolic process	4/225	27/18670	0.000289897	0.0035183	0.002874	CYP3A4/CYP1A2/HSD17B6/SPP1	4
BP	GO:0032886	regulation of microtubule-based process	10/225	218/18670	0.000324303	0.00391805	0.00320055	TPX2/PLK1/SKA3/SKA1/TACC3/SPAG5/STMN1/KIF11/NEK2/AURKA	10
BP	GO:0006069	ethanol oxidation	3/225	12/18670	0.000350634	0.00421709	0.00344483	ADH1B/ADH1C/ADH4	3
BP	GO:0042246	tissue regeneration	6/225	78/18670	0.000357244	0.00427732	0.00349403	CCNB1/EZH2/PKM/MDK/APOA5/IGFBP1	6
BP	GO:0048146	positive regulation of fibroblast proliferation	5/225	51/18670	0.00036374	0.00433565	0.00354168	CCNB1/E2F1/CDC6/CCNA2/SPHK1	5
BP	GO:0006338	chromatin remodeling	9/225	182/18670	0.000372679	0.00442246	0.00361259	CENPM/CENPA/HJURP/OIP5/CENPW/HMGB2/CENPU/CDKN2A/HMGA1	9
BP	GO:1901605	alpha-amino acid metabolic process	10/225	222/18670	0.000374547	0.00442496	0.00361463	HPD/GLYATL1/PHGDH/TAT/CDO1/CTH/GLYAT/OTC/CPS1/SDS	10
BP	GO:0051384	response to glucocorticoid	8/225	146/18670	0.000398303	0.00468489	0.00382696	TYMS/PCNA/PCK1/UGT1A1/MDK/TAT/CDO1/CPS1	8
BP	GO:0097421	liver regeneration	4/225	30/18670	0.000440054	0.00515327	0.00420957	TYMS/EZH2/PCNA/AURKA	4
BP	GO:0019627	urea metabolic process	3/225	13/18670	0.000451779	0.00526747	0.00430286	CYP2C9/OTC/CPS1	3
BP	GO:0002455	humoral immune response mediated by circulating immunoglobulin	8/225	150/18670	0.00047712	0.00553874	0.00452445	C4BPA/C6/C8A/C7/MBL2/MASP2/HPX/APCS	8
BP	GO:0016999	antibiotic metabolic process	8/225	151/18670	0.00049868	0.00576015	0.00470531	ADH1B/ADH1C/PCK1/UGT1A1/ADH4/CYP1A2/HP/CYP1A1	8
BP	GO:0010458	exit from mitosis	4/225	31/18670	0.000500507	0.00576015	0.00470531	CDCA5/UBE2C/UBE2S/ANLN	4
BP	GO:2000257	regulation of protein activation cascade	7/225	116/18670	0.000515875	0.00591153	0.00482897	CFHR4/C4BPA/C6/C8A/C7/SERPINC1/CFHR5	7
BP	GO:0007100	mitotic centrosome separation	3/225	14/18670	0.000569892	0.00639333	0.00522254	KIF11/NEK2/AURKA	3
BP	GO:0071941	nitrogen cycle metabolic process	3/225	14/18670	0.000569892	0.00639333	0.00522254	CYP2C9/OTC/CPS1	3
BP	GO:0090231	regulation of spindle checkpoint	3/225	14/18670	0.000569892	0.00639333	0.00522254	CDT1/CCNB1/NDC80	3
BP	GO:0090266	regulation of mitotic cell cycle spindle assembly checkpoint	3/225	14/18670	0.000569892	0.00639333	0.00522254	CDT1/CCNB1/NDC80	3
BP	GO:1903504	regulation of mitotic spindle checkpoint	3/225	14/18670	0.000569892	0.00639333	0.00522254	CDT1/CCNB1/NDC80	3
BP	GO:0006694	steroid biosynthetic process	9/225	196/18670	0.00063758	0.00705511	0.00576313	G6PD/SLC27A5/CYP3A4/APOA5/SEC14L2/CYP8B1/HSD11B1/INSIG1/HSD17B6	9
BP	GO:0040001	establishment of mitotic spindle localization	4/225	33/18670	0.000638757	0.00705511	0.00576313	PLK1/CENPA/NDC80/NUSAP1	4
BP	GO:0051443	positive regulation of ubiquitin-protein transferase activity	4/225	33/18670	0.000638757	0.00705511	0.00576313	CDC20/PLK1/UBE2C/UBE2S	4
BP	GO:0046677	response to antibiotic	12/225	327/18670	0.000640372	0.00705511	0.00576313	CDK1/TYMS/EZH2/PCNA/ECT2/G6PD/SPHK1/UGT1A1/CYP2E1/CDO1/HP/CYP1A1	12
BP	GO:0048477	oogenesis	6/225	87/18670	0.000642094	0.00705511	0.00576313	CCNB1/TRIP13/ASPM/AURKA/CDC25B/MDK	6
BP	GO:0043044	ATP-dependent chromatin remodeling	6/225	88/18670	0.000682249	0.0074656	0.00609845	CENPM/CENPA/HJURP/OIP5/CENPW/CENPU	6
BP	GO:0009263	deoxyribonucleotide biosynthetic process	3/225	15/18670	0.000706051	0.00760143	0.00620941	RRM2/TYMS/DTYMK	3
BP	GO:0009812	flavonoid metabolic process	3/225	15/18670	0.000706051	0.00760143	0.00620941	UGT1A4/UGT1A1/CYP1A1	3
BP	GO:0051299	centrosome separation	3/225	15/18670	0.000706051	0.00760143	0.00620941	KIF11/NEK2/AURKA	3
BP	GO:0070365	hepatocyte differentiation	3/225	15/18670	0.000706051	0.00760143	0.00620941	PCK1/CYP1A1/CPS1	3
BP	GO:0016042	lipid catabolic process	12/225	333/18670	0.000750736	0.00805006	0.00657588	PAFAH1B3/SPHK1/PCK1/HAO1/CYP3A4/APOA5/CYP1A2/CYP4F2/HSD17B6/CYP4A11/CPS1/SPP1	12
BP	GO:0033013	tetrapyrrole metabolic process	5/225	60/18670	0.000774675	0.00824057	0.0067315	UGT1A4/UGT1A1/CYP1A2/HPX/CYP1A1	5
BP	GO:1902808	positive regulation of cell cycle G1/S phase transition	5/225	60/18670	0.000774675	0.00824057	0.0067315	CDC45/CDC6/EZH2/CCNE1/CYP1A1	5
BP	GO:0031960	response to corticosteroid	8/225	162/18670	0.000792316	0.00839478	0.00685747	TYMS/PCNA/PCK1/UGT1A1/MDK/TAT/CDO1/CPS1	8
BP	GO:0009262	deoxyribonucleotide metabolic process	4/225	35/18670	0.00080209	0.00846475	0.00691463	RRM2/TYMS/DTYMK/NUDT1	4
BP	GO:0048732	gland development	14/225	434/18670	0.000827005	0.00869332	0.00710135	CCNB2/TYMS/EZH2/PCNA/AURKA/PKM/PCK1/UGT1A1/MDK/CDO1/OTC/SERPINC1/CYP1A1/CPS1	14
BP	GO:0032370	positive regulation of lipid transport	5/225	61/18670	0.00083567	0.00874996	0.00714761	ABCB4/CYP4F2/PON1/CYP4A11/SPP1	5
BP	GO:0000076	DNA replication checkpoint	3/225	16/18670	0.000861287	0.00891332	0.00728105	CDT1/CDC45/CDC6	3
BP	GO:0006957	complement activation, alternative pathway	3/225	16/18670	0.000861287	0.00891332	0.00728105	C8A/C7/CFHR5	3
BP	GO:0051382	kinetochore assembly	3/225	16/18670	0.000861287	0.00891332	0.00728105	CENPA/CENPW/CENPF	3
BP	GO:0033762	response to glucagon	4/225	36/18670	0.000893902	0.00921513	0.0075276	CCNA2/PCK1/CDO1/CPS1	4
BP	GO:0006639	acylglycerol metabolic process	7/225	129/18670	0.000969608	0.00992227	0.00810524	PCK1/SLC27A5/APOA5/CYP2E1/G6PC/INSIG1/CPS1	7
BP	GO:0001101	response to acid chemical	12/225	343/18670	0.000969929	0.00992227	0.00810524	CCNB1/E2F1/TYMS/PCNA/PCK1/ABCB4/PDK4/CYP2E1/CDO1/PON1/OTC/CPS1	12
BP	GO:0006638	neutral lipid metabolic process	7/225	130/18670	0.00101449	0.0103385	0.00844526	PCK1/SLC27A5/APOA5/CYP2E1/G6PC/INSIG1/CPS1	7
BP	GO:0006544	glycine metabolic process	3/225	17/18670	0.00103659	0.0105235	0.0085964	PHGDH/GLYAT/SDS	3
BP	GO:0032094	response to food	4/225	38/18670	0.0010993	0.0111179	0.00908192	G6PD/G6PC/CYP1A1/CPS1	4
BP	GO:0031667	response to nutrient levels	15/225	499/18670	0.00110822	0.0111659	0.0091211	TYMS/PCNA/G6PD/PKM/TTPA/PCK1/UGT1A1/PDK4/G6PC/PON1/OTC/SERPINC1/CYP1A1/CPS1/SPP1	15
BP	GO:0051187	cofactor catabolic process	5/225	65/18670	0.00111599	0.0112019	0.0091505	UGT1A4/UGT1A1/ASPDH/HP/CYP4F2	5
BP	GO:0006979	response to oxidative stress	14/225	451/18670	0.00119343	0.0119343	0.00974885	CDK1/EZH2/MELK/CCNA2/NUDT1/PCNA/ECT2/G6PD/SPHK1/HAO1/TAT/MBL2/CYP2E1/HP	14
BP	GO:0002920	regulation of humoral immune response	7/225	134/18670	0.00121062	0.012061	0.0098523	CFHR4/C4BPA/C6/C8A/C7/HPX/CFHR5	7
BP	GO:0009200	deoxyribonucleoside triphosphate metabolic process	3/225	18/18670	0.0012329	0.0122373	0.00999635	TYMS/DTYMK/NUDT1	3
BP	GO:0019748	secondary metabolic process	5/225	67/18670	0.00127973	0.0126551	0.0103376	AKR7A3/CYP1A2/CTH/CYP1A1/CYP2A6	5
BP	GO:0006958	complement activation, classical pathway	7/225	137/18670	0.00137629	0.0135598	0.0110766	C4BPA/C6/C8A/C7/MBL2/MASP2/APCS	7
BP	GO:0007584	response to nutrient	9/225	219/18670	0.00139279	0.0136719	0.0111682	TYMS/PCNA/PKM/TTPA/UGT1A1/OTC/SERPINC1/CYP1A1/SPP1	9
BP	GO:0007096	regulation of exit from mitosis	3/225	19/18670	0.00145112	0.0141405	0.011551	CDCA5/UBE2C/ANLN	3
BP	GO:0052695	cellular glucuronidation	3/225	19/18670	0.00145112	0.0141405	0.011551	UGT1A4/UGT1A1/UGT2B15	3
BP	GO:0019985	translesion synthesis	4/225	41/18670	0.00146627	0.0141846	0.011587	PCLAF/RFC4/DTL/PCNA	4
BP	GO:0090224	regulation of spindle organization	4/225	41/18670	0.00146627	0.0141846	0.011587	TPX2/PLK1/TACC3/SPAG5	4
BP	GO:0070988	demethylation	5/225	70/18670	0.00155772	0.0150148	0.0122652	CYP3A4/CYP1A2/CYP2C8/CYP2C9/CYP1A1	5
BP	GO:1902750	negative regulation of cell cycle G2/M phase transition	6/225	105/18670	0.00171109	0.0164338	0.0134244	PLK1/CDC6/CDK1/AURKB/DTL/AURKA	6
BP	GO:0006775	fat-soluble vitamin metabolic process	4/225	43/18670	0.00175361	0.0167219	0.0136597	TTPA/CYP3A4/CYP4F2/CYP1A1	4
BP	GO:0051293	establishment of spindle localization	4/225	43/18670	0.00175361	0.0167219	0.0136597	PLK1/CENPA/NDC80/NUSAP1	4
BP	GO:0046688	response to copper ion	4/225	44/18670	0.00191096	0.0181575	0.0148324	CDK1/CYP1A2/MT1X/CYP1A1	4
BP	GO:0006067	ethanol metabolic process	3/225	21/18670	0.00195669	0.0184895	0.0151036	ADH1B/ADH1C/ADH4	3
BP	GO:0051098	regulation of binding	12/225	373/18670	0.00196883	0.0184895	0.0151036	CDCA5/CDT1/PLK1/E2F1/HJURP/AURKB/STMN1/NEK2/HMGB2/AURKA/PON1/CFHR5	12
BP	GO:0006275	regulation of DNA replication	6/225	108/18670	0.00197489	0.0184895	0.0151036	CDT1/RFC4/CDC6/CDK1/CCNA2/PCNA	6
BP	GO:2000241	regulation of reproductive process	7/225	146/18670	0.00198141	0.0184895	0.0151036	CDC20/CDC25C/TTK/TRIP13/ASPM/AURKA/CDC25B	7
BP	GO:0009064	glutamine family amino acid metabolic process	5/225	74/18670	0.00199438	0.0184895	0.0151036	GLYATL1/PHGDH/TAT/OTC/CPS1	5
BP	GO:0030104	water homeostasis	5/225	74/18670	0.00199438	0.0184895	0.0151036	STMN1/AQP9/CYP4F2/SFN/CYP4A11	5
BP	GO:1901616	organic hydroxy compound catabolic process	5/225	74/18670	0.00199438	0.0184895	0.0151036	LDHD/ADH4/HAO1/CYP4F2/CYP4A11	5
BP	GO:0007063	regulation of sister chromatid cohesion	3/225	22/18670	0.00224564	0.0207469	0.0169476	CDCA5/FEN1/BUB1	3
BP	GO:0048599	oocyte development	4/225	46/18670	0.00225449	0.0207568	0.0169557	CCNB1/TRIP13/AURKA/CDC25B	4
BP	GO:0030258	lipid modification	9/225	238/18670	0.0024551	0.0225262	0.018401	SPHK1/HAO1/CYP3A4/APOA5/PDK4/CYP2C8/CYP2E1/CYP4A22/CYP1A1	9
BP	GO:0006541	glutamine metabolic process	3/225	23/18670	0.0025597	0.0234055	0.0191193	GLYATL1/PHGDH/CPS1	3
BP	GO:0030449	regulation of complement activation	6/225	115/18670	0.00270938	0.0246896	0.0201683	CFHR4/C4BPA/C6/C8A/C7/CFHR5	6
BP	GO:0006063	uronic acid metabolic process	3/225	24/18670	0.00289958	0.0262436	0.0214377	UGT1A4/UGT1A1/UGT2B15	3
BP	GO:0019585	glucuronate metabolic process	3/225	24/18670	0.00289958	0.0262436	0.0214377	UGT1A4/UGT1A1/UGT2B15	3
BP	GO:0031398	positive regulation of protein ubiquitination	6/225	117/18670	0.00295258	0.0266331	0.0217559	CDC20/PLK1/UBE2C/FANCI/UBE2S/SPHK1	6
BP	GO:1900087	positive regulation of G1/S transition of mitotic cell cycle	4/225	50/18670	0.00306478	0.027552	0.0225065	CDC45/CDC6/CCNE1/CYP1A1	4
BP	GO:1905954	positive regulation of lipid localization	5/225	82/18670	0.0031263	0.0280108	0.0228813	ABCB4/CYP4F2/PON1/CYP4A11/SPP1	5
BP	GO:0097237	cellular response to toxic substance	9/225	247/18670	0.0031439	0.0280743	0.0229332	CDK1/EZH2/PCNA/ECT2/SPHK1/UGT1A1/ADH4/HP/CPS1	9
BP	GO:0002673	regulation of acute inflammatory response	7/225	159/18670	0.00319701	0.0284534	0.0232428	CFHR4/C4BPA/C6/C8A/C7/APCS/CFHR5	7
BP	GO:0051307	meiotic chromosome separation	3/225	25/18670	0.00326594	0.0288421	0.0235603	TOP2A/TTK/NCAPH	3
BP	GO:0000731	DNA synthesis involved in DNA repair	4/225	51/18670	0.00329465	0.0288421	0.0235603	PCLAF/RFC4/DTL/PCNA	4
BP	GO:0009994	oocyte differentiation	4/225	51/18670	0.00329465	0.0288421	0.0235603	CCNB1/TRIP13/AURKA/CDC25B	4
BP	GO:0008652	cellular amino acid biosynthetic process	5/225	83/18670	0.00329469	0.0288421	0.0235603	PHGDH/CDO1/CTH/OTC/CPS1	5
BP	GO:0048145	regulation of fibroblast proliferation	5/225	83/18670	0.00329469	0.0288421	0.0235603	CCNB1/E2F1/CDC6/CCNA2/SPHK1	5
BP	GO:0048144	fibroblast proliferation	5/225	84/18670	0.00346951	0.0302732	0.0247294	CCNB1/E2F1/CDC6/CCNA2/SPHK1	5
BP	GO:0006301	postreplication repair	4/225	52/18670	0.003536	0.0304315	0.0248587	PCLAF/RFC4/DTL/PCNA	4
BP	GO:0006998	nuclear envelope organization	4/225	52/18670	0.003536	0.0304315	0.0248587	CCNB2/CCNB1/PLK1/CDK1	4
BP	GO:0051438	regulation of ubiquitin-protein transferase activity	4/225	52/18670	0.003536	0.0304315	0.0248587	CDC20/PLK1/UBE2C/UBE2S	4
BP	GO:0055078	sodium ion homeostasis	4/225	52/18670	0.003536	0.0304315	0.0248587	C7/UPK3A/CYP4F2/CYP4A11	4
BP	GO:0000723	telomere maintenance	7/225	162/18670	0.00354464	0.0304315	0.0248587	RFC4/AURKB/FEN1/NEK2/RECQL4/PCNA/CCNE1	7
BP	GO:0070542	response to fatty acid	5/225	86/18670	0.003839	0.0328529	0.0268367	CCNB1/E2F1/PDK4/PON1/CPS1	5
BP	GO:0007098	centrosome cycle	6/225	124/18670	0.00393374	0.0334493	0.0273238	PCLAF/PLK1/CDK1/KIF11/NEK2/AURKA	6
BP	GO:0051101	regulation of DNA binding	6/225	124/18670	0.00393374	0.0334493	0.0273238	CDCA5/CDT1/E2F1/HJURP/NEK2/HMGB2	6
BP	GO:0006959	humoral immune response	11/225	356/18670	0.00406948	0.0342452	0.027974	CFHR4/C4BPA/C6/C8A/C7/MBL2/MASP2/HPX/APCS/CFHR5/HRG	11
BP	GO:0015721	bile acid and bile salt transport	3/225	27/18670	0.0040806	0.0342452	0.027974	AQP9/SLC27A5/SLC10A1	3
BP	GO:0032201	telomere maintenance via semi-conservative replication	3/225	27/18670	0.0040806	0.0342452	0.027974	RFC4/FEN1/PCNA	3
BP	GO:0009063	cellular amino acid catabolic process	6/225	125/18670	0.00409146	0.0342452	0.027974	HPD/TAT/CDO1/CTH/OTC/SDS	6
BP	GO:0045471	response to ethanol	6/225	125/18670	0.00409146	0.0342452	0.027974	CDK1/TYMS/G6PD/UGT1A1/CYP2E1/CDO1	6
BP	GO:0022412	cellular process involved in reproduction in multicellular organism	11/225	357/18670	0.00415548	0.0346723	0.0283229	CCNB1/PLK1/TOP2A/TTK/TRIP13/NCAPH/HMGB2/ASPM/AURKA/CDC25B/MDK	11
BP	GO:0044380	protein localization to cytoskeleton	4/225	55/18670	0.0043315	0.0360283	0.0294306	SPAG5/TTK/ANLN/AURKA	4
BP	GO:0032368	regulation of lipid transport	6/225	127/18670	0.0044209	0.0366577	0.0299447	ABCB4/APOA5/CYP4F2/PON1/CYP4A11/SPP1	6
BP	GO:0008209	androgen metabolic process	3/225	28/18670	0.00453007	0.0373311	0.0304948	CYP3A4/HSD17B6/SPP1	3
BP	GO:0071168	protein localization to chromatin	3/225	28/18670	0.00453007	0.0373311	0.0304948	CDCA5/PLK1/EZH2	3
BP	GO:0072528	pyrimidine-containing compound biosynthetic process	4/225	56/18670	0.00462135	0.0379662	0.0310136	TYMS/TK1/DTYMK/CPS1	4
BP	GO:1903035	negative regulation of response to wounding	5/225	90/18670	0.00466112	0.0381754	0.0311845	MDK/PLG/APCS/HRG/SPP1	5
BP	GO:0006869	lipid transport	11/225	365/18670	0.00489696	0.0399606	0.0326428	CFHR4/AQP9/TTPA/SLC27A5/SLC10A1/ABCB4/APOA5/CYP4F2/PON1/CYP4A11/SPP1	11
BP	GO:0045143	homologous chromosome segregation	4/225	57/18670	0.00492398	0.0399606	0.0326428	PTTG1/PLK1/TRIP13/CCNE1	4
BP	GO:0071398	cellular response to fatty acid	4/225	57/18670	0.00492398	0.0399606	0.0326428	CCNB1/E2F1/PDK4/CPS1	4
BP	GO:0000132	establishment of mitotic spindle orientation	3/225	29/18670	0.00500835	0.0400906	0.032749	PLK1/CENPA/NDC80	3
BP	GO:0010800	positive regulation of peptidyl-threonine phosphorylation	3/225	29/18670	0.00500835	0.0400906	0.032749	PLK1/SPHK1/CHI3L1	3
BP	GO:0015949	nucleobase-containing small molecule interconversion	3/225	29/18670	0.00500835	0.0400906	0.032749	RRM2/TYMS/DTYMK	3
BP	GO:0071280	cellular response to copper ion	3/225	29/18670	0.00500835	0.0400906	0.032749	CYP1A2/MT1X/CYP1A1	3
BP	GO:0043161	proteasome-mediated ubiquitin-dependent protein catabolic process	12/225	419/18670	0.00501508	0.0400906	0.032749	CDC20/PTTG1/CCNB1/PLK1/CDK1/AURKB/UBE2C/UBE2S/BUB1B/PBK/AURKA/KCTD17	12
BP	GO:0016064	immunoglobulin mediated immune response	8/225	218/18670	0.00504124	0.0401794	0.0328215	C4BPA/C6/C8A/C7/MBL2/MASP2/HPX/APCS	8
BP	GO:0017001	antibiotic catabolic process	4/225	58/18670	0.00523963	0.0416364	0.0340117	PCK1/UGT1A1/ADH4/HP	4
BP	GO:0032200	telomere organization	7/225	175/18670	0.00539377	0.0426076	0.034805	RFC4/AURKB/FEN1/NEK2/RECQL4/PCNA/CCNE1	7
BP	GO:0046165	alcohol biosynthetic process	7/225	175/18670	0.00539377	0.0426076	0.034805	G6PD/SPHK1/PCK1/CYP3A4/APOA5/SEC14L2/INSIG1	7
BP	GO:0019724	B cell mediated immunity	8/225	221/18670	0.00546493	0.0430424	0.0351602	C4BPA/C6/C8A/C7/MBL2/MASP2/HPX/APCS	8
BP	GO:0070979	protein K11-linked ubiquitination	3/225	30/18670	0.00551594	0.0432745	0.0353498	UBE2C/UBE2S/UBE2T	3
BP	GO:0031023	microtubule organizing center organization	6/225	133/18670	0.00552681	0.0432745	0.0353498	PCLAF/PLK1/CDK1/KIF11/NEK2/AURKA	6
BP	GO:0007568	aging	10/225	321/18670	0.00572214	0.0446729	0.0364921	CDK1/TYMS/AURKB/FOXM1/NUDT1/CDKN2A/HMGA1/PCK1/CYP1A1/IGFBP1	10
BP	GO:1901617	organic hydroxy compound biosynthetic process	9/225	271/18670	0.00573915	0.044675	0.0364938	G6PD/SPHK1/PCK1/SLC27A5/CYP3A4/APOA5/SEC14L2/CYP8B1/INSIG1	9
BP	GO:1903322	positive regulation of protein modification by small protein conjugation or removal	6/225	135/18670	0.00593682	0.0452795	0.0369876	CDC20/PLK1/UBE2C/FANCI/UBE2S/SPHK1	6
BP	GO:0051052	regulation of DNA metabolic process	12/225	429/18670	0.00601956	0.0452795	0.0369876	CDT1/RFC4/CDC6/CDK1/AURKB/RMI2/CCNA2/NEK2/FOXM1/KPNA2/ALYREF/PCNA	12
BP	GO:0009394	2'-deoxyribonucleotide metabolic process	3/225	31/18670	0.0060533	0.0452795	0.0369876	TYMS/DTYMK/NUDT1	3
BP	GO:0031572	G2 DNA damage checkpoint	3/225	31/18670	0.0060533	0.0452795	0.0369876	PLK1/CDK1/DTL	3
BP	GO:0040020	regulation of meiotic nuclear division	3/225	31/18670	0.0060533	0.0452795	0.0369876	CDC20/TTK/TRIP13	3
BP	GO:0042168	heme metabolic process	3/225	31/18670	0.0060533	0.0452795	0.0369876	UGT1A4/UGT1A1/HPX	3
BP	GO:0045737	positive regulation of cyclin-dependent protein serine/threonine kinase activity	3/225	31/18670	0.0060533	0.0452795	0.0369876	CCNB1/CDC6/CKS2	3
BP	GO:0006570	tyrosine metabolic process	2/225	10/18670	0.0061051	0.0452795	0.0369876	HPD/TAT	2
BP	GO:0007135	meiosis II	2/225	10/18670	0.0061051	0.0452795	0.0369876	BUB1/BUB1B	2
BP	GO:0009157	deoxyribonucleoside monophosphate biosynthetic process	2/225	10/18670	0.0061051	0.0452795	0.0369876	TYMS/TK1	2
BP	GO:0042758	long-chain fatty acid catabolic process	2/225	10/18670	0.0061051	0.0452795	0.0369876	CYP4F2/CYP4A11	2
BP	GO:0042891	antibiotic transport	2/225	10/18670	0.0061051	0.0452795	0.0369876	SLC13A5/SLC13A3	2
BP	GO:0051918	negative regulation of fibrinolysis	2/225	10/18670	0.0061051	0.0452795	0.0369876	PLG/HRG	2
BP	GO:0061983	meiosis II cell cycle process	2/225	10/18670	0.0061051	0.0452795	0.0369876	BUB1/BUB1B	2
BP	GO:0070314	G1 to G0 transition	2/225	10/18670	0.0061051	0.0452795	0.0369876	EZH2/PHGDH	2
BP	GO:1902101	positive regulation of metaphase/anaphase transition of cell cycle	2/225	10/18670	0.0061051	0.0452795	0.0369876	CDT1/DLGAP5	2
BP	GO:1903862	positive regulation of oxidative phosphorylation	2/225	10/18670	0.0061051	0.0452795	0.0369876	CCNB1/CDK1	2
BP	GO:1901976	regulation of cell cycle checkpoint	3/225	32/18670	0.00662089	0.0489689	0.0400014	CDT1/CCNB1/NDC80	3
CC	GO:0098687	chromosomal region	41/224	349/19717	1.08412e-29	2.4718e-27	1.79166e-27	CDCA5/CENPM/ZWINT/CDT1/KIF2C/SPC25/CCNB1/PLK1/CENPA/NCAPG/SKA3/CDK1/SKA1/MCM2/HJURP/NDC80/AURKB/CDCA8/SPC24/OIP5/FEN1/EZH2/SPAG5/MCM5/MCM7/NUF2/CENPW/NEK2/TTK/BUB1/BUB1B/MCM6/ALYREF/RECQL4/CENPU/MCM3/CENPF/MCM4/PCNA/NCAPD2/AURKA	41
CC	GO:0000779	condensed chromosome, centromeric region	25/224	118/19717	6.44865e-25	7.35146e-23	5.32862e-23	CENPM/ZWINT/CDT1/KIF2C/SPC25/CCNB1/PLK1/CENPA/NCAPG/SKA3/SKA1/HJURP/NDC80/AURKB/SPC24/SPAG5/NUF2/CENPW/NEK2/BUB1/BUB1B/CENPU/CENPF/NCAPD2/AURKA	25
CC	GO:0000775	chromosome, centromeric region	29/224	193/19717	3.0059e-24	2.28449e-22	1.65588e-22	CDCA5/CENPM/ZWINT/CDT1/KIF2C/SPC25/CCNB1/PLK1/CENPA/NCAPG/SKA3/SKA1/HJURP/NDC80/AURKB/CDCA8/SPC24/OIP5/SPAG5/NUF2/CENPW/NEK2/TTK/BUB1/BUB1B/CENPU/CENPF/NCAPD2/AURKA	29
CC	GO:0000793	condensed chromosome	30/224	223/19717	1.32083e-23	7.52876e-22	5.45713e-22	CDCA5/CENPM/ZWINT/CDT1/KIF2C/SPC25/CCNB1/PLK1/CENPA/NCAPG/SKA3/SKA1/HJURP/NDC80/AURKB/SPC24/TOP2A/MKI67/SPAG5/NUF2/CENPW/NEK2/BUB1/BUB1B/NCAPH/HMGB2/CENPU/CENPF/NCAPD2/AURKA	30
CC	GO:0000776	kinetochore	23/224	135/19717	1.03531e-20	4.72102e-19	3.42198e-19	CENPM/ZWINT/CDT1/KIF2C/SPC25/CCNB1/PLK1/CENPA/SKA3/SKA1/HJURP/NDC80/AURKB/SPC24/SPAG5/NUF2/CENPW/NEK2/TTK/BUB1/BUB1B/CENPU/CENPF	23
CC	GO:0000777	condensed chromosome kinetochore	21/224	105/19717	1.55657e-20	5.91495e-19	4.28739e-19	CENPM/ZWINT/CDT1/KIF2C/SPC25/CCNB1/PLK1/CENPA/SKA3/SKA1/HJURP/NDC80/SPC24/SPAG5/NUF2/CENPW/NEK2/BUB1/BUB1B/CENPU/CENPF	21
CC	GO:0005819	spindle	29/224	347/19717	4.53555e-17	1.47729e-15	1.0708e-15	CDC20/TPX2/KIFC1/CCNB1/PLK1/KIF4A/CDC6/SKA3/CDK1/SKA1/KIF18B/AURKB/TACC3/CDCA8/NUSAP1/SPAG5/KIF11/NEK2/TTK/BUB1B/KIF20A/PRC1/DLGAP5/RACGAP1/ASPM/CENPF/ECT2/AURKA/CDC25B	29
CC	GO:0000940	condensed chromosome outer kinetochore	8/224	14/19717	6.93462e-13	1.97637e-11	1.43255e-11	CCNB1/PLK1/SKA3/SKA1/NDC80/BUB1/BUB1B/CENPF	8
CC	GO:0000780	condensed nuclear chromosome, centromeric region	9/224	26/19717	7.09142e-12	1.79649e-10	1.30217e-10	CCNB1/PLK1/CENPA/NDC80/AURKB/NUF2/BUB1/BUB1B/AURKA	9
CC	GO:0072686	mitotic spindle	14/224	109/19717	2.4555e-11	5.59855e-10	4.05804e-10	TPX2/KIFC1/CDK1/SKA1/KIF18B/AURKB/TACC3/NUSAP1/SPAG5/KIF11/RACGAP1/ASPM/ECT2/AURKA	14
CC	GO:0005876	spindle microtubule	11/224	59/19717	5.51891e-11	1.14392e-09	8.29158e-10	PLK1/KIF4A/SKA3/CDK1/SKA1/KIF18B/AURKB/NUSAP1/KIF11/PRC1/AURKA	11
CC	GO:0000922	spindle pole	16/224	164/19717	6.26793e-11	1.19091e-09	8.63215e-10	CDC20/TPX2/CCNB1/PLK1/CDC6/AURKB/TACC3/SPAG5/KIF11/NEK2/PRC1/DLGAP5/ASPM/CENPF/AURKA/CDC25B	16
CC	GO:0000778	condensed nuclear chromosome kinetochore	7/224	15/19717	1.32473e-10	2.284e-09	1.65553e-09	CCNB1/PLK1/CENPA/NDC80/NUF2/BUB1/BUB1B	7
CC	GO:0030496	midbody	16/224	173/19717	1.40246e-10	2.284e-09	1.65553e-09	PLK1/KIF4A/CDK1/AURKB/CDCA8/SPAG5/NEK2/KIF20A/PRC1/RACGAP1/CEP55/ASPM/CENPF/ANLN/ECT2/AURKA	16
CC	GO:0005874	microtubule	23/224	416/19717	4.38896e-10	6.67122e-09	4.83556e-09	KIF2C/TPX2/KIFC1/PLK1/KIF4A/SKA3/CDK1/SKA1/KIF18B/AURKB/NUSAP1/SPAG5/STMN1/KIF11/NEK2/KIF20A/PRC1/GTSE1/RACGAP1/ASPM/AURKA/SAA1/CYP2A6	23
CC	GO:0000794	condensed nuclear chromosome	12/224	99/19717	1.33387e-09	1.90077e-08	1.37775e-08	CCNB1/PLK1/CENPA/NDC80/AURKB/NUF2/NEK2/BUB1/BUB1B/NCAPH/NCAPD2/AURKA	12
CC	GO:0042555	MCM complex	6/224	12/19717	1.75514e-09	2.35395e-08	1.70624e-08	MCM2/MCM5/MCM7/MCM6/MCM3/MCM4	6
CC	GO:0072562	blood microparticle	13/224	147/19717	1.34955e-08	1.70943e-07	1.23906e-07	CLIC1/C4BPA/C8A/HPR/HP/HPX/PON1/CFHR3/PLG/SERPINC1/AFM/APCS/HRG	13
CC	GO:0051233	spindle midzone	7/224	34/19717	9.21736e-08	1.10608e-06	8.01731e-07	PLK1/CDC6/KIF18B/AURKB/CDCA8/RACGAP1/AURKA	7
CC	GO:0000781	chromosome, telomeric region	12/224	161/19717	3.23773e-07	3.69101e-06	2.67538e-06	CDK1/MCM2/FEN1/EZH2/MCM5/MCM7/MCM6/ALYREF/RECQL4/MCM3/MCM4/PCNA	12
CC	GO:0000307	cyclin-dependent protein kinase holoenzyme complex	7/224	42/19717	4.27913e-07	4.64591e-06	3.36753e-06	CCNB2/CCNB1/CDK1/CCNA2/CKS2/PCNA/CCNE1	7
CC	GO:0000784	nuclear chromosome, telomeric region	10/224	125/19717	1.6639e-06	1.7244e-05	1.24991e-05	CDK1/MCM2/FEN1/MCM5/MCM7/MCM6/ALYREF/MCM3/MCM4/PCNA	10
CC	GO:0005875	microtubule associated complex	10/224	152/19717	9.63694e-06	9.3093e-05	6.74774e-05	KIF2C/KIFC1/KIF4A/KIF18B/AURKB/CDCA8/KIF11/KIF20A/AURKA/WDR34	10
CC	GO:0034364	high-density lipoprotein particle	5/224	26/19717	9.79926e-06	9.3093e-05	6.74774e-05	HPR/APOA5/PON1/SAA2/SAA1	5
CC	GO:0045120	pronucleus	4/224	15/19717	2.00645e-05	0.000182988	0.000132637	EZH2/CCNA2/CENPF/AURKA	4
CC	GO:0005871	kinesin complex	6/224	55/19717	3.66256e-05	0.000321179	0.000232803	KIF2C/KIFC1/KIF4A/KIF18B/KIF11/KIF20A	6
CC	GO:0034358	plasma lipoprotein particle	5/224	37/19717	5.86565e-05	0.000477631	0.000346206	HPR/APOA5/PON1/SAA2/SAA1	5
CC	GO:1990777	lipoprotein particle	5/224	37/19717	5.86565e-05	0.000477631	0.000346206	HPR/APOA5/PON1/SAA2/SAA1	5
CC	GO:1902554	serine/threonine protein kinase complex	7/224	88/19717	6.47049e-05	0.000508715	0.000368736	CCNB2/CCNB1/CDK1/CCNA2/CKS2/PCNA/CCNE1	7
CC	GO:0032994	protein-lipid complex	5/224	39/19717	7.60595e-05	0.000578052	0.000418995	HPR/APOA5/PON1/SAA2/SAA1	5
CC	GO:0005680	anaphase-promoting complex	4/224	21/19717	8.3387e-05	0.000613298	0.000444542	CDC20/UBE2C/UBE2S/BUB1B	4
CC	GO:0005657	replication fork	6/224	70/19717	0.00014379	0.0010245	0.000742599	CDC45/RFC4/GINS2/UHRF1/MCM3/PCNA	6
CC	GO:1902911	protein kinase complex	7/224	109/19717	0.000248403	0.00171624	0.001244	CCNB2/CCNB1/CDK1/CCNA2/CKS2/PCNA/CCNE1	7
CC	GO:1990752	microtubule end	4/224	29/19717	0.00030816	0.00206648	0.00149787	KIF2C/KIF18B/SPAG5/ASPM	4
CC	GO:0010369	chromocenter	3/224	14/19717	0.00048009	0.00312744	0.00226689	AURKB/CDCA8/OIP5	3
CC	GO:0045171	intercellular bridge	5/224	59/19717	0.000550149	0.00348428	0.00252554	TPX2/KIF4A/CDCA8/KIF20A/CEP55	5
CC	GO:0031616	spindle pole centrosome	3/224	15/19717	0.000595096	0.00366708	0.00265804	AURKB/DLGAP5/AURKA	3
CC	GO:0032155	cell division site part	5/224	63/19717	0.000744556	0.00446734	0.0032381	KIF20A/RACGAP1/CEP55/ANLN/ECT2	5
CC	GO:0032153	cell division site	5/224	68/19717	0.00105475	0.00616621	0.0044695	KIF20A/RACGAP1/CEP55/ANLN/ECT2	5
CC	GO:0005881	cytoplasmic microtubule	5/224	69/19717	0.00112678	0.00642265	0.00465538	KIF2C/KIF18B/GTSE1/SAA1/CYP2A6	5
CC	GO:0043596	nuclear replication fork	4/224	41/19717	0.00118122	0.00656874	0.00476128	CDC45/GINS2/MCM3/PCNA	4
CC	GO:0000152	nuclear ubiquitin ligase complex	4/224	43/19717	0.00141421	0.0074091	0.0053704	CDC20/UBE2C/UBE2S/BUB1B	4
CC	GO:0035371	microtubule plus-end	3/224	20/19717	0.00142983	0.0074091	0.0053704	KIF2C/KIF18B/SPAG5	3
CC	GO:0071682	endocytic vesicle lumen	3/224	20/19717	0.00142983	0.0074091	0.0053704	HP/HPX/SAA1	3
CC	GO:0046930	pore complex	3/224	23/19717	0.00216622	0.0109755	0.00795548	C6/C8A/C7	3
CC	GO:0031461	cullin-RING ubiquitin ligase complex	7/224	158/19717	0.00222845	0.0110454	0.0080061	CDC20/UBE2C/UBE2S/BUB1B/DTL/CKS2/KCTD17	7
CC	GO:0061695	transferase complex, transferring phosphorus-containing groups	9/224	259/19717	0.00292235	0.0141765	0.0102757	CCNB2/CCNB1/CDK1/CCNA2/CKS2/MCM3/PCNA/CCNE1/PKM	9
CC	GO:0097431	mitotic spindle pole	3/224	27/19717	0.00346029	0.0163577	0.0118567	SPAG5/ASPM/AURKA	3
CC	GO:0032154	cleavage furrow	4/224	55/19717	0.00351546	0.0163577	0.0118567	KIF20A/RACGAP1/CEP55/ECT2	4
CC	GO:0034399	nuclear periphery	6/224	131/19717	0.00387053	0.0176496	0.0127931	KIF4A/LMNB1/CENPW/UHRF1/CENPF/PCNA	6
CC	GO:0070938	contractile ring	2/224	10/19717	0.00544514	0.024343	0.0176447	PRC1/ANLN	2
CC	GO:0005652	nuclear lamina	2/224	11/19717	0.00660558	0.0284165	0.0205973	LMNB1/PCNA	2
CC	GO:0072687	meiotic spindle	2/224	11/19717	0.00660558	0.0284165	0.0205973	ASPM/AURKA	2
CC	GO:0062023	collagen-containing extracellular matrix	11/224	406/19717	0.00693276	0.0292717	0.0212172	PKM/MDK/MBL2/HPX/F9/SPARCL1/PLG/SERPINC1/GPC3/APCS/HRG	11
CC	GO:0005759	mitochondrial matrix	12/224	469/19717	0.00759104	0.0314683	0.0228094	CCNB1/CDK1/TYMS/DTYMK/NUDT1/PDK4/ACSM2A/ACSM5/GLYAT/ETNPPL/OTC/CPS1	12
CC	GO:0016363	nuclear matrix	5/224	109/19717	0.00813689	0.0331288	0.024013	KIF4A/LMNB1/CENPW/UHRF1/CENPF	5
CC	GO:0005788	endoplasmic reticulum lumen	9/224	309/19717	0.00904074	0.036163	0.0262123	CES2/AFP/APOA5/F9/SPARCL1/SERPINC1/IGFBP1/GPC3/SPP1	9
CC	GO:1990023	mitotic spindle midzone	2/224	13/19717	0.009229	0.0362795	0.0262968	KIF18B/AURKB	2
CC	GO:0000792	heterochromatin	4/224	78/19717	0.0120178	0.0464417	0.0336628	CENPA/UHRF1/CDKN2A/HMGA1	4
MF	GO:0043138	3'-5' DNA helicase activity	8/221	20/17697	5.77009e-11	2.56769e-08	2.06509e-08	CDC45/GINS1/MCM2/GINS2/MCM5/MCM7/MCM6/RECQL4	8
MF	GO:0003688	DNA replication origin binding	8/221	24/17697	3.22708e-10	7.18024e-08	5.77477e-08	CDC45/CDC6/MCM2/MCM5/MCM7/MCM6/MCM3/MCM4	8
MF	GO:0008391	arachidonic acid monooxygenase activity	7/221	17/17697	7.53304e-10	1.1174e-07	8.98678e-08	CYP2C8/CYP2E1/CYP4F2/CYP2C9/CYP1A1/CYP4A11/CYP2A6	7
MF	GO:0004497	monooxygenase activity	12/221	99/17697	3.79506e-09	4.19283e-07	3.37212e-07	FMO3/CYP3A4/CYP1A2/CYP2C8/CYP2E1/CYP8B1/CYP4F2/CYP4A22/CYP2C9/CYP1A1/CYP4A11/CYP2A6	12
MF	GO:0003678	DNA helicase activity	11/221	81/17697	5.0606e-09	4.19283e-07	3.37212e-07	CDC45/RFC4/GINS1/MCM2/GINS2/MCM5/MCM7/MCM6/RECQL4/MCM3/MCM4	11
MF	GO:0016725	oxidoreductase activity, acting on CH or CH2 groups	6/221	13/17697	5.65326e-09	4.19283e-07	3.37212e-07	RRM2/AOX1/CYP3A4/CYP1A2/CYP2C8/CYP2C9	6
MF	GO:0005506	iron ion binding	14/221	152/17697	7.07062e-09	4.49489e-07	3.61505e-07	RRM2/AOX1/CYP3A4/CYP1A2/CYP2C8/CYP2E1/CDO1/CYP8B1/CYP4F2/CYP4A22/CYP2C9/CYP1A1/CYP4A11/CYP2A6	14
MF	GO:0008395	steroid hydroxylase activity	8/221	38/17697	1.84622e-08	1.02696e-06	8.25941e-07	CYP3A4/CYP1A2/CYP2C8/CYP2E1/CYP8B1/CYP2C9/CYP1A1/CYP2A6	8
MF	GO:0008392	arachidonic acid epoxygenase activity	6/221	16/17697	2.55671e-08	1.26415e-06	1.0167e-06	CYP2C8/CYP2E1/CYP4F2/CYP2C9/CYP4A11/CYP2A6	6
MF	GO:0140097	catalytic activity, acting on DNA	15/221	213/17697	7.65827e-08	3.40793e-06	2.74085e-06	CDC45/RFC4/GINS1/MCM2/TOP2A/FEN1/GINS2/MCM5/MCM7/MCM6/RECQL4/MCM3/MCM4/PCNA/HMGA1	15
MF	GO:0016712	oxidoreductase activity, acting on paired donors, with incorporation or reduction of molecular oxygen, reduced flavin or flavoprotein as one donor, and incorporation of one atom of oxygen	7/221	32/17697	1.11176e-07	4.49759e-06	3.61722e-06	CYP3A4/CYP1A2/CYP2C8/CYP2E1/CYP2C9/CYP1A1/CYP2A6	7
MF	GO:0020037	heme binding	12/221	135/17697	1.28017e-07	4.74731e-06	3.81806e-06	CYP3A4/CYP1A2/CYP2C8/CYP2E1/CYP8B1/CYP4F2/CYP4A22/CYP2C9/CYP1A1/CYP4A11/HRG/CYP2A6	12
MF	GO:0046906	tetrapyrrole binding	12/221	145/17697	2.80327e-07	9.5958e-06	7.7175e-06	CYP3A4/CYP1A2/CYP2C8/CYP2E1/CYP8B1/CYP4F2/CYP4A22/CYP2C9/CYP1A1/CYP4A11/HRG/CYP2A6	12
MF	GO:0016614	oxidoreductase activity, acting on CH-OH group of donors	11/221	128/17697	6.08184e-07	1.93316e-05	1.55476e-05	G6PD/LDHD/AKR7A3/ADH1B/ADH1C/PHGDH/ADH4/HAO1/HSD11B1/HSD17B6/CYP4A22	11
MF	GO:0016705	oxidoreductase activity, acting on paired donors, with incorporation or reduction of molecular oxygen	12/221	159/17697	7.58329e-07	2.24971e-05	1.80935e-05	FMO3/CYP3A4/CYP1A2/CYP2C8/CYP2E1/CYP8B1/CYP4F2/CYP4A22/CYP2C9/CYP1A1/CYP4A11/CYP2A6	12
MF	GO:0016538	cyclin-dependent protein serine/threonine kinase regulator activity	7/221	49/17697	2.3696e-06	6.40068e-05	5.14779e-05	CCNB2/CCNB1/CCNA2/CKS2/CDKN2C/CCNE1/CDKN2A	7
MF	GO:0016616	oxidoreductase activity, acting on the CH-OH group of donors, NAD or NADP as acceptor	10/221	119/17697	2.4452e-06	6.40068e-05	5.14779e-05	G6PD/LDHD/AKR7A3/ADH1B/ADH1C/PHGDH/ADH4/HSD11B1/HSD17B6/CYP4A22	10
MF	GO:0017116	single-stranded DNA-dependent ATP-dependent DNA helicase activity	5/221	20/17697	3.86247e-06	9.04631e-05	7.27556e-05	RFC4/MCM2/MCM5/MCM7/MCM6	5
MF	GO:0043142	single-stranded DNA-dependent ATPase activity	5/221	20/17697	3.86247e-06	9.04631e-05	7.27556e-05	RFC4/MCM2/MCM5/MCM7/MCM6	5
MF	GO:0004003	ATP-dependent DNA helicase activity	5/221	21/17697	5.0181e-06	0.000101503	8.16342e-05	RFC4/MCM2/MCM5/MCM7/MCM6	5
MF	GO:0008026	ATP-dependent helicase activity	5/221	21/17697	5.0181e-06	0.000101503	8.16342e-05	RFC4/MCM2/MCM5/MCM7/MCM6	5
MF	GO:0070035	purine NTP-dependent helicase activity	5/221	21/17697	5.0181e-06	0.000101503	8.16342e-05	RFC4/MCM2/MCM5/MCM7/MCM6	5
MF	GO:0004386	helicase activity	11/221	163/17697	6.53645e-06	0.000126466	0.000101711	CDC45/RFC4/GINS1/MCM2/GINS2/MCM5/MCM7/MCM6/RECQL4/MCM3/MCM4	11
MF	GO:0016709	oxidoreductase activity, acting on paired donors, with incorporation or reduction of molecular oxygen, NAD(P)H as one donor, and incorporation of one atom of oxygen	6/221	39/17697	8.19432e-06	0.000151936	0.000122196	FMO3/CYP2E1/CYP4F2/CYP4A22/CYP1A1/CYP4A11	6
MF	GO:0035173	histone kinase activity	4/221	17/17697	4.95788e-05	0.000882503	0.00070976	CCNB1/CDK1/AURKB/AURKA	4
MF	GO:0019842	vitamin binding	9/221	138/17697	5.97241e-05	0.0010222	0.000822114	TYMS/TTPA/ADH4/TAT/SEC14L2/CTH/ETNPPL/AFM/SDS	9
MF	GO:0008017	microtubule binding	12/221	246/17697	6.43003e-05	0.00105976	0.000852323	KIF2C/KIFC1/PLK1/KIF4A/SKA1/KIF18B/NUSAP1/SPAG5/KIF11/KIF20A/PRC1/RACGAP1	12
MF	GO:0003777	microtubule motor activity	7/221	84/17697	8.63406e-05	0.00132941	0.00106919	KIF2C/KIFC1/KIF4A/KIF18B/KIF11/KIF20A/WDR34	7
MF	GO:0003697	single-stranded DNA binding	8/221	113/17697	8.66358e-05	0.00132941	0.00106919	CDC45/MCM2/MCM5/MCM7/MCM6/HMGB2/MCM3/MCM4	8
MF	GO:0004745	retinol dehydrogenase activity	4/221	20/17697	9.80016e-05	0.00145369	0.00116914	ADH1B/ADH1C/ADH4/HSD17B6	4
MF	GO:0008094	DNA-dependent ATPase activity	6/221	69/17697	0.000220514	0.00316544	0.00254583	RFC4/MCM2/TOP2A/MCM5/MCM7/MCM6	6
MF	GO:0050662	coenzyme binding	12/221	291/17697	0.000308662	0.00429234	0.00345215	G6PD/LDHD/AOX1/FMO3/PHGDH/ADH4/HAO1/TAT/ASPDH/CTH/ETNPPL/SDS	12
MF	GO:0015631	tubulin binding	13/221	336/17697	0.000322977	0.00435529	0.00350278	KIF2C/KIFC1/PLK1/KIF4A/SKA1/KIF18B/NUSAP1/SPAG5/STMN1/KIF11/KIF20A/PRC1/RACGAP1	13
MF	GO:0016887	ATPase activity	14/221	384/17697	0.000349492	0.00457423	0.00367886	KIF2C/KIFC1/RFC4/KIF4A/MCM2/KIF18B/TOP2A/MCM5/MCM7/KIF11/KIF20A/MCM6/WDR34/ABCB4	14
MF	GO:0019887	protein kinase regulator activity	9/221	180/17697	0.000443151	0.00563435	0.00453147	CCNB2/CCNB1/CCNA2/CKS2/CDKN2C/CCNE1/CDKN2A/CD24/SFN	9
MF	GO:0019825	oxygen binding	4/221	36/17697	0.00101903	0.0125963	0.0101307	CYP3A4/CYP2E1/CYP8B1/CYP1A1	4
MF	GO:0019207	kinase regulator activity	9/221	207/17697	0.0012001	0.0144336	0.0116084	CCNB2/CCNB1/CCNA2/CKS2/CDKN2C/CCNE1/CDKN2A/CD24/SFN	9
MF	GO:0042056	chemoattractant activity	4/221	38/17697	0.00125234	0.0146655	0.0117949	HMGB2/VEGFB/SAA2/SAA1	4
MF	GO:0070182	DNA polymerase binding	3/221	19/17697	0.00160596	0.0179389	0.0144275	CDT1/FANCI/PCNA	3
MF	GO:0003774	motor activity	7/221	136/17697	0.00161248	0.0179389	0.0144275	KIF2C/KIFC1/KIF4A/KIF18B/KIF11/KIF20A/WDR34	7
MF	GO:0001848	complement binding	3/221	21/17697	0.0021641	0.0229291	0.0184409	C8A/MASP2/APCS	3
MF	GO:0015645	fatty acid ligase activity	3/221	21/17697	0.0021641	0.0229291	0.0184409	SLC27A5/ACSM2A/ACSM5	3
MF	GO:0042623	ATPase activity, coupled	10/221	284/17697	0.00310869	0.0321713	0.025874	RFC4/MCM2/KIF18B/TOP2A/MCM5/MCM7/KIF11/MCM6/WDR34/ABCB4	10
MF	GO:0008574	ATP-dependent microtubule motor activity, plus-end-directed	3/221	26/17697	0.00404091	0.0399601	0.0321382	KIF18B/KIF11/WDR34	3
MF	GO:0016405	CoA-ligase activity	3/221	26/17697	0.00404091	0.0399601	0.0321382	SLC27A5/ACSM2A/ACSM5	3
MF	GO:0030170	pyridoxal phosphate binding	4/221	54/17697	0.00459405	0.0434968	0.0349827	TAT/CTH/ETNPPL/SDS	4
MF	GO:0070279	vitamin B6 binding	4/221	54/17697	0.00459405	0.0434968	0.0349827	TAT/CTH/ETNPPL/SDS	4
MF	GO:0005343	organic acid:sodium symporter activity	3/221	28/17697	0.00499918	0.0463465	0.0372746	SLC13A5/SLC10A1/SLC13A3	3
