# Supplementary material for: Identification of prognostic markers for hepatocellular carcinoma based on the epithelial-mesenchymal transition-related gene BIRC5
Source: BMC Cancer. 2021 Jun 10;21:687. doi: 10.1186/s12885-021-08390-7 (PMC8194133; doi:10.1186/s12885-021-08390-7)
Supplement: Supplementary file 3 — Additional file 3. [file 12885_2021_8390_MOESM3_ESM.xls]

ID	Description	GeneRatio	BgRatio	pvalue	p.adjust	qvalue	geneID	Count
hsa04110	Cell cycle	26/131	124/8076	2.40766820036712e-22	3.70780902856537e-20	2.93988959202722e-20	991/9232/8318/9133/995/891/5347/1869/990/983/4171/4174/890/4176/7272/699/701/4175/4172/4173/5111/994/1031/898/1029/2810	26
hsa00830	Retinol metabolism	15/131	67/8076	1.06327433216277e-13	8.18721235765336e-12	6.49156960688852e-12	125/316/126/54657/54658/127/1576/1544/1558/8630/1559/1543/7366/7365/1548	15
hsa05204	Chemical carcinogenesis	16/131	83/8076	1.87237387467048e-13	9.61151922330845e-12	7.62089015655352e-12	125/126/54657/54658/127/1576/10/1544/1558/1571/3290/1559/1543/7366/7365/1548	16
hsa00982	Drug metabolism - cytochrome P450	15/131	72/8076	3.31898458019412e-13	1.27780906337474e-11	1.01316371395399e-11	125/316/126/54657/2328/54658/127/1576/1544/1558/1571/1559/7366/7365/1548	15
hsa00980	Metabolism of xenobiotics by cytochrome P450	15/131	78/8076	1.15612605318035e-12	3.56086824379549e-11	2.82338151934571e-11	22977/125/126/54657/54658/127/1576/1544/1571/3290/1559/1543/7366/7365/1548	15
hsa03030	DNA replication	10/131	36/8076	1.58618616513021e-10	4.07121115716755e-09	3.22802798517728e-09	5984/4171/10535/2237/4174/4176/4175/4172/4173/5111	10
hsa04610	Complement and coagulation cascades	12/131	85/8076	9.6120256151129e-09	2.11464563532484e-07	1.67668416744827e-07	10877/722/729/731/730/4153/10747/2158/10878/5340/462/81494	12
hsa00140	Steroid hormone biosynthesis	10/131	61/8076	3.99256319895444e-08	7.68568415798729e-07	6.09391225103572e-07	54657/54658/1576/1544/1571/3290/8630/1543/7366/7365	10
hsa00983	Drug metabolism - other enzymes	11/131	80/8076	5.43159117517707e-08	9.29405601085854e-07	7.36917633123439e-07	6241/7083/8824/54657/54658/1576/10/1571/7366/7365/1548	11
hsa04976	Bile secretion	10/131	90/8076	1.70131601861797e-06	2.62002666867168e-05	2.07739640168089e-05	366/54657/10998/6554/54658/5244/1576/7366/7365/6580	10
hsa00350	Tyrosine metabolism	6/131	36/8076	2.12167850209722e-05	0.000275406581390636	0.000218367487637142	125/316/126/3242/127/6898	6
hsa04115	p53 signaling pathway	8/131	73/8076	2.14602530953743e-05	0.000275406581390636	0.000218367487637142	9133/891/6241/983/51512/898/1029/2810	8
hsa04914	Progesterone-mediated oocyte maturation	9/131	100/8076	3.22979387560313e-05	0.000382606351417602	0.000303365254712521	9133/995/891/5347/983/890/699/6790/994	9
hsa04114	Oocyte meiosis	10/131	129/8076	4.28469803818181e-05	0.000471316784199999	0.000373702986788789	991/9232/9133/995/891/5347/983/699/6790/898	10
hsa00591	Linoleic acid metabolism	5/131	29/8076	9.03605043236502e-05	0.000927701177722809	0.000735566210634626	1576/1544/1558/1571/1559	5
hsa00010	Glycolysis / Gluconeogenesis	6/131	67/8076	0.000720895334661487	0.00693861759611682	0.00550156965925872	5315/125/126/5105/127/2538	6
hsa04218	Cellular senescence	9/131	156/8076	0.000943794052345444	0.00854966376830579	0.0067789541840292	4605/9133/891/1869/983/890/2305/898/1029	9
hsa00270	Cysteine and methionine metabolism	5/131	50/8076	0.00122792366273062	0.0100783784529055	0.00799105878699278	26227/6898/1036/1491/10993	5
hsa00053	Ascorbate and aldarate metabolism	4/131	30/8076	0.00130662188436425	0.0100783784529055	0.00799105878699278	54657/54658/7366/7365	4
hsa01230	Biosynthesis of amino acids	6/131	75/8076	0.00130888031855916	0.0100783784529055	0.00799105878699278	5315/26227/1491/5009/1373/10993	6
hsa00040	Pentose and glucuronate interconversions	4/131	34/8076	0.00210321685248429	0.0154235902515515	0.0122292308214625	54657/54658/7366/7365	4
hsa00360	Phenylalanine metabolism	3/131	17/8076	0.0024015412690068	0.0168107888830476	0.0133291285743918	3242/6898/10249	3
hsa01240	Biosynthesis of cofactors	8/131	156/8076	0.00376912700615068	0.0252367634324871	0.0200100106505025	5315/3242/54657/54658/554235/8630/7366/7365	8
hsa00860	Porphyrin and chlorophyll metabolism	4/131	42/8076	0.00459416417784913	0.0294792201411986	0.0233738177469517	54657/54658/7366/7365	4
